# Supplementary material for: Extending protein interaction networks using proteoforms and small molecules
Source: Bioinformatics. 2023 Sep 26;39(10):btad598. doi: 10.1093/bioinformatics/btad598 (PMC10564616; doi:10.1093/bioinformatics/btad598)
Supplement: btad598_Supplementary_Data [file btad598_supplementary_data.zip]

Archive with 2 entries (2 files):
- Supplementary_figures_23.06.02.pdf
- Supplementary_Tables_23.07.31-FH-HB.xlsx
