# Supplementary material for: Extending protein interaction networks using proteoforms and small molecules
Source: Bioinformatics. 2023 Sep 26;39(10):btad598. doi: 10.1093/bioinformatics/btad598 (PMC10564616; doi:10.1093/bioinformatics/btad598)
Supplement: btad598_Supplementary_Data [file btad598_supplementary_data.zip › Supplementary_Tables_23.07.31-FH-HB.xlsx]

## Sheet: ST 1
Supplementary Table 1: Top 20 genes with most proteoforms products participating in Reactome pathways. For each gene the number of protein and proteoform products is shown, along with some protein and proteoform examples. Proteins are represented by their UniProt Accessions; Proteoforms by the protein isoform variant and a set of post translational modifications; and each modification as a PSIMOD…
Gene	Proteoforms	Proteins	Num proteins	Num proteoforms
UBC	{P0CG48;01148:234, P0CG48;01614:76, P0CG48;01148:239, P0CG48;01148:200, P0CG48;01148:124, P0CG48;01148:386, P0CG48;01614:456, P0CG48;01614:152, P0CG48;00134:228, P0CG48;01148:352, P0CG48;01148:82,…	P0CG48	1	55
H3C1	{P68431;00047:12,00064:15,00064:19, P68431;00064:15, P68431;00047:12,00085:10, P68431;00219:3, P68431;00064:null,00083:28, P68431;00064:10, P68431;00046:11,00047:12,00064:10,00064:15,00064:19,0006...	P68431	1	52
H3C15	{Q71DI3;00064:15, Q71DI3;00083:5, Q71DI3;00077:3,00084:5, Q71DI3;00084:37, Q71DI3;00083:10, Q71DI3;00046:11,00064:15,00064:19, Q71DI3;00047:12,00084:10, Q71DI3;00077:18, Q71DI3;00219:18, Q71DI3;00...	Q71DI3	1	48
TP53	{P04637;00046:15,00046:20,00085:382, P04637;00046:15,00046:20,00064:120,00064:382, P04637;00047:55, P04637;00084:370,00084:382, P04637;00046:15, P04637;00046:15,00046:20,00046:392, P04637;00046:15...	P04637	1	23
UBB	{P0CG47;01148:87, P0CG47;01148:124, P0CG47;00134:76, P0CG47;01614:228, P0CG47;01148:163, P0CG47;01614:76, P0CG47;01148:48, P0CG47;01148:11, P0CG47;01148:200, P0CG47;01148:63, P0CG47;00134:152, P0C...	P0CG47	1	19
RUNX2	{Q13950-1;00046:294,00046:298,00046:302, Q13950-2;, Q13950-1;00046:465, Q13950-1;01148:null, Q13950-2;01148:null, Q13950-2;00046:280,00046:298, Q13950-1;, Q13950-1;00046:294,00046:312, Q13950-1;00...	Q13950	1	16
RB1	{P06400;00046:249, P06400;00046:230,00046:249,00046:608,00046:612,00046:780,00046:788,00046:795,00046:807,00046:811,00047:252,00047:356,00047:373,00047:821,00047:826, P06400;00046:788, P06400;0004...	P06400	1	16
PPP1R1B	{Q9UD71;00046:137, Q9UD71;00046:137,00047:34,00047:75, Q9UD71;00046:102,00046:137,00047:34, Q9UD71;00047:34,00047:75, Q9UD71;00046:102, Q9UD71;00046:137,00047:34, Q9UD71;00046:102,00047:75, Q9UD71...	Q9UD71	1	16
H4C1	{P62805;, P62805;00078:4, P62805;00077:4, P62805;00064:9, P62805;00064:13, P62805;00064:6,00064:13, P62805;00083:21, P62805;00076:4, P62805;01149:null, P62805;00064:6,00064:9,00064:13,00064:17, P6...	P62805	1	15
SHC1	{P29353;00048:349,00048:350,00048:427, P29353-1;00048:349,00048:350,00048:427, P29353-3;00048:194,00048:195,00048:272, P29353;00048:null, P29353-1;, P29353;, P29353-2;00048:239,00048:240,00048:317...	P29353	1	15
H3-3A	{P84243;00084:10, P84243;00064:10,00064:15, P84243;00047:12, P84243;00085:10, P84243;00083:10, P84243;00047:12,00085:10, P84243;00077:3,00084:5, P84243;00083:28, P84243;00064:10, P84243;00047:12,0...	P84243	1	14
KRAS	{P01116;00048:32,00115:180,01116:186, P01116;00111:186, P01116;, P01116-2;00046:181,01116:185, P01116;01116:186, P01116-2;01116:185, P01116-1;00115:180,01116:186, P01116;00115:180,01116:186, P0111...	P01116	1	13
FGFR2	{P21802-1;, P21802;00048:466,00048:586,00048:588,00048:656,00048:657,00048:733, P21802-18;, P21802-18;00048:465,00048:585,00048:587,00048:655,00048:656,00048:732,00048:768,00048:777, P21802-17;, P...	P21802	1	13
ERBB2	{P04626;00048:878,00048:1023,00048:1139,00048:1196,00048:1221,00048:1222,00048:1248, P04626;, P04626;00048:877,00048:1023,00048:1139,00048:1196,00048:1221,00048:1222,00048:1248, P04626;00048:1023,...	P04626	1	13
COL21A1	{Q96P44;00039:null, Q96P44;00037:null, Q96P44;, Q96P44;00037:null,00038:null,00039:null, Q96P44;00037:null,00039:null, Q96P44;01914:null, Q96P44;00039:null,00162:null, Q96P44;00039:null,01914:null...	Q96P44	1	12
COL25A1	{Q9BXS0;00037:null, Q9BXS0;00037:null,00039:null, Q9BXS0;00162:null, Q9BXS0;00039:null,00162:null, Q9BXS0;00039:null, Q9BXS0;, Q9BXS0;00038:null,00039:null, Q9BXS0;00038:null,00039:null,01914:null...	Q9BXS0	1	12
COL10A1	{Q03692;00038:null,00039:null, Q03692;00038:null,00039:null,01914:null, Q03692;00039:null,01914:null, Q03692;00037:null,00039:null, Q03692;, Q03692;00162:null, Q03692;00038:null,00039:null,00162:n...	Q03692	1	12
COL3A1	{P02461;00039:null,01914:null, P02461;00037:null, P02461;00037:null,00038:null,00039:null, P02461;00038:null,00039:null,01914:null, P02461;00038:null,00039:null,00162:null, P02461;00037:null,00039...	P02461	1	12
COL8A2	{P25067;00038:null,00039:null, P25067;00162:null, P25067;00039:null,01914:null, P25067;00037:null,00038:null,00039:null, P25067;00038:null,00039:null,00162:null, P25067;00037:null,00039:null, P250...	P25067	1	12
COL26A1	{Q96A83;01914:null, Q96A83;00038:null,00039:null,01914:null, Q96A83;00037:null,00038:null,00039:null, Q96A83;00038:null,00039:null, Q96A83;, Q96A83;00037:null,00039:null, Q96A83;00037:null, Q96A83...	Q96A83	1	12

## Sheet: ST 2
Supplementary Table 2: Descriptive summary statistics on the node degree for the different interactome networks resulting from combining entity level (genes, proteoforms) and three options to consider small molecule nodes. Degree values are shown in separate columns for the two types of nodes: accessioned entities (AE) and small molecules (SM). Columns show quartiles of node degree values separat…
Small Molecules	Entity Level	Q1 AE	Q2 AE	Q3 AE	Q4 AE	Avg AE	Q1 SM	Q2 SM	Q3 SM	Q4 SM	Avg SM
Not Included	genes	3	22	91	1259	66.89	0	0	0	0	0
Not Included	proteoforms	4	23	101	1506	82.15	0	0	0	0	0
Included	genes	5	26	98	1306	73.09	4	7	20	3643	50.24
Included	proteoforms	6	26	110	1552	87.35	4	7	20	4308	53.01
Reaction-Unique Included	genes	5	30	116	2349	99.59	2	4	10	304	17.78
Reaction-Unique Included	proteoforms	6	30	124	2364	108.2	2	4	10	304	18.13

## Sheet: ST 3
Supplementary Table 3: Degree comparison of nodes from the gene and proteoform interactomes. Each row shows a proteoform with its source gene, both with their respective degree.
Proteoform	Proteoform Degree	Gene	Gene Degree
P08887-2;	25	IL6R	15
P40189-2;	6	IL6ST	31
O60674;00048:1007	99	JAK2	175
P23458;00048:1034	24	JAK1	154
P29597;00048:1054	24	TYK2	93
P40189-1;00048:759,00048:767,00048:814,00048:905,00048:915	21	IL6ST	31
P42224;00048:701	95	STAT1	218
P40763;00048:705	182	STAT3	210
Q06124;00048:542,00048:580	137	PTPN11	230
P42224-1;00046:727,00048:701	98	STAT1	218
P40763;00046:727,00048:705	28	STAT3	210
P11362-19;00048:463,00048:583,00048:585,00048:653,00048:654,00048:730,00048:766,00048:776	137	FGFR1	111
P11362-1;00048:463,00048:583,00048:585,00048:653,00048:654,00048:730,00048:766,00048:776	137	FGFR1	111
Q9GZV9;00164:178	154	FGF23	215
P21802-5;00048:464,00048:584,00048:586,00048:654,00048:655,00048:731,00048:767,00048:777	120	FGFR2	110
P21802-18;00048:465,00048:585,00048:587,00048:655,00048:656,00048:732,00048:768,00048:777	120	FGFR2	110
P21802-1;00048:466,00048:586,00048:588,00048:656,00048:657,00048:733,00048:769,00048:779	125	FGFR2	110
P21802-3;00048:467,00048:587,00048:589,00048:657,00048:658,00048:734,00048:770,00048:780	125	FGFR2	110
Q8WU20;00048:196,00048:306,00048:349,00048:392,00048:436,00048:471	129	FRS2	166
P22607-1;00048:577,00048:647,00048:648,00048:724,00048:760,00048:770	122	FGFR3	91
P22607-2;00048:579,00048:649,00048:650,00048:726,00048:762,00048:772	123	FGFR3	91
P62993-1;	580	GRB2	465
O60258-1;	153	FGF17	108
P55075-1;	153	FGF8	108
P12034-1;	152	FGF5	108
Q9UEF7-1;	122	KL	94
Q9UEF7-2;	122	KL	94
P36888;00048:589,00048:591,00048:599,00048:768,00048:955,00048:969	125	FLT3	101
P22455;00048:642,00048:643,00048:719,00048:754,00048:764	119	FGFR4	91
Q9Y4H2;00048:null	131	IRS2	130
P35568;00048:null	123	IRS1	110
Q9UQC2;00048:null	161	GAB2	214
Q02750;00046:218,00046:222	86	MAP2K1	70
P27361;00047:202,00048:204	185	MAPK3	197
Q02750;00047:286,00047:292	4	MAP2K1	70
Q02750;00046:218,00046:222,00047:286,00047:292	4	MAP2K1	70
P06493;00047:161	275	CDK1	381
P12004;01148:164	127	PCNA	158
Q9Y253;01148:682,01148:686,01148:694,01148:709	6	POLH	52
P13051-1;	1	UNG	1
Q9UIF7-6;	2	MUTYH	1
Q9UIF7-3;	2	MUTYH	1
O15527-4;	0	OGG1	3
P09874;00300:null	87	PARP1	71
Q9UGN5;00300:null	87	PARP2	67
O43521;00696:null	10	BCL2L11	83
P55957;00438:null	9	BID	12
Q92934;00046:99	11	BAD	20
Q9Y243;00046:472,00047:305	49	AKT3	55
P31749;00046:473,00047:308	77	AKT1	81
P31751;00046:474,00047:309	60	AKT2	65
P04637;00046:15,00046:20	111	TP53	283
Q96LC9;00696:null	8	BMF	7
O43236-6;	1	SEPTIN4	1
P16220;00046:119	61	CREB1	56
Q16566;00046:12,00046:13,00047:200	3	CAMK4	13
Q16566;00047:200	5	CAMK4	13
Q8N5S9;00696:null	6	CAMKK1	4
Q96RR4;00696:null	13	CAMKK2	11
Q13555;00047:287	79	CAMK2G	74
Q13554;00047:287	79	CAMK2B	74
Q9UQM7;00047:286	80	CAMK2A	75
Q13557;00047:287	79	CAMK2D	74
P25098;00046:29	6	GRK2	16
P47712;00046:505,00046:727	3	PLA2G4A	2
P28482;00047:185,00048:187	205	MAPK1	392
O00267;00696:null	118	SUPT5H	114
P24928;00046:1843,00046:1847,00046:1850,00046:1857,00046:1861,00046:1864,00046:1868,00046:1871,00046:1875,00046:1878,00046:1882,00046:1889,00046:1892,00046:1896,00046:1899,00046:1906,00046:1910,00...	288	POLR2A	450
P24928;00046:1843,00046:1850,00046:1857,00046:1864,00046:1871,00046:1878,00046:1892,00046:1899,00046:1906,00046:1913,00046:1920,00046:1927,00046:1934	47	POLR2A	450
P36507;00046:null,00047:null	10	MAP2K2	67
P01116-1;00115:180,01116:186	318	KRAS	268
P01112;00115:181,00115:184,01116:186	321	HRAS	252
P01111;00115:181,01116:186	318	NRAS	320
P01116-2;01116:185	322	KRAS	268
P06400;00046:230,00046:249,00046:608,00046:612,00046:780,00046:788,00046:795,00046:807,00046:811,00047:252,00047:356,00047:373,00047:821,00047:826	21	RB1	137
Q9Y5N6;00047:195	42	ORC6	41
O00186;00696:null	4	STXBP3	8
Q12846;00696:null	4	STX4	16
P30273;00048:65,00048:76	21	FCER1G	202
P16885;00696:null	2	PLCG2	154
Q9P126;00048:7	6	CLEC1B	5
P43405;00048:348	16	SYK	193
Q13094;00048:113,00048:128,00048:145	167	LCP2	139
O43561;00048:200,00048:220	3	LAT	135
Q05513;00047:410	14	PRKCZ	28
P52735;00048:172	137	VAV2	130
Q9UKW4;00048:173	135	VAV3	129
P15498;00048:174	125	VAV1	208
P04085-1;	256	PDGFA	180
P07225;00041:47,00041:48,00041:55,00041:57,00041:60,00041:61,00041:66,00041:67,00041:70,00041:73,00041:77	79	PROS1	74
P16671;00115:3,00115:7,00115:464,00115:466	193	CD36	182
Q9BXL7;00046:559,00046:644,00046:652	9	CARD11	14
O95999;00696:null	19	BCL10	22
O14920;00046:177,00046:181	75	IKBKB	83
P25963;00046:32,00046:36	36	NFKBIA	31
O00221;00046:157,00046:161	18	NFKBIE	16
Q15653;00046:19,00046:23	22	NFKBIB	19
Q15653;00046:19,00046:23,01148:null	16	NFKBIB	19
P25963;00046:32,00046:36,01148:21,01148:22	33	NFKBIA	31
O00221;00046:157,00046:161,01148:null	16	NFKBIE	16
Q8IV61;00047:133	7	RASGRP3	4
O95267;00047:184	7	RASGRP1	8
Q9BVL2-1;	169	NUP58	159
Q9BVL2-2;	169	NUP58	159
P52948-4;	160	NUP98	243
P52948-3;	160	NUP98	243
Q96EE3-2;	168	SEH1L	290
Q96EE3-1;	258	SEH1L	290
P52948-5;	261	NUP98	243
Q14653;00046:339,00046:396,00046:398,00046:402,00046:405,00047:404	1	IRF3	92
P16471;00048:611	17	PRLR	14
Q06124;00048:542	7	PTPN11	230
P42229;00048:694	106	STAT5A	84
P51692;00048:699	80	STAT5B	81
Q9NRF2-2;	15	SH2B1	13
P13385;00168:150	20	TDGF1	18
P0CG37;00168:158	16	CFC1	14
P36896;00046:187,00046:189,00046:191,00046:193,00047:188,00047:206	13	ACVR1B	16
Q8NER5;00046:177,00046:179,00046:181,00047:175,00047:194	13	ACVR1C	16
P84022;00046:423,00046:425	105	SMAD3	109
Q15796;00046:465,00046:467	90	SMAD2	93
P02545-2;	52	LMNA	122
P16104;00046:140	74	H2AFX	333
Q9BTC0-1;	18	DIDO1	18
Q15080;00046:315,00047:154	7	NCF4	98
P19878;00047:233	7	NCF2	98
P14598;00046:303,00046:304,00046:320,00046:328,00046:345,00046:348	15	NCF1	98
Q02297-10;	132	NRG1	115
P21860-1;	38	ERBB3	98
Q15303-3;	42	ERBB4	144
Q15303-1;	42	ERBB4	144
Q15303-2;	41	ERBB4	144
P04626;00048:877	26	ERBB2	113
Q15303-2;00048:1046,00048:1178,00048:1232	147	ERBB4	144
P21860-1;00048:1054,00048:1197,00048:1199,00048:1222,00048:1224,00048:1260,00048:1262,00048:1276,00048:1289,00048:1328	130	ERBB3	98
Q15303-1;00048:1056,00048:1188,00048:1242	176	ERBB4	144
Q15303-3;00048:1172,00048:1226	100	ERBB4	144
P00533;00048:1016,00048:1069,00048:1092,00048:1110,00048:1172,00048:1197	278	EGFR	238
P04626;00048:877,00048:null	125	ERBB2	113
P04626;00048:877,00048:1023,00048:1112,00048:1139,00048:1196,00048:1221,00048:1222,00048:1248	124	ERBB2	113
P04626;00048:877,00048:1023,00048:1139,00048:1196,00048:1221,00048:1222,00048:1248	119	ERBB2	113
P04626;00048:1023,00048:1139,00048:1196,00048:1221,00048:1222,00048:1248	125	ERBB2	113
P04626;00048:1023,00048:1112,00048:1139,00048:1196,00048:1221,00048:1222,00048:1248	127	ERBB2	113
P04626;00048:null	129	ERBB2	113
P12931;00048:419,00068:2	215	SRC	405
P06241;00048:420,00068:2	20	FYN	308
P07947;00048:426,00068:2	18	YES1	164
Q9Y2N7-1;	10	HIF3A	44
Q16665;01688:803	3	HIF1A	56
Q99814;01688:847	3	EPAS1	51
Q16665;01024:402,01024:564	38	HIF1A	56
Q99814;01024:405,01024:531	38	EPAS1	51
Q9Y2N7;01024:492	38	HIF3A	44
P29353;00048:349,00048:350	35	SHC1	269
P22681;00048:371	169	CBL	213
P19174;00048:472,00048:771,00048:783,00048:1253	217	PLCG1	238
O00161;00046:95	33	SNAP23	308
P09429;00034:23	34	HMGB1	183
P08571;00167:345	153	CD14	134
P58753;00048:86,00048:106,00048:159,00048:187	31	TIRAP	24
Q9Y6Y9;00160:26,00160:114	35	LY96	62
O00206;00160:526,00160:575	36	TLR4	63
P22748;00171:284	0	CA4	0
P69905;01152:2,01699:null	3	HBA1	11
P68871;01152:2,01699:null	3	HBB	201
P17174;00128:259	0	GOT1	0
Q05655;00046:645,00046:664,00047:507	13	PRKCD	114
P17252;00046:657,00047:497,00047:638	21	PRKCA	66
Q02156;00046:729,00047:566,00047:710	4	PRKCE	8
P29353-2;00048:239,00048:240,00048:317	191	SHC1	269
P29353-1;00048:349,00048:350,00048:427	38	SHC1	269
P29353-2;00046:29,00048:239,00048:240,00048:317	7	SHC1	269
P29353-1;00046:139,00048:349,00048:350,00048:427	7	SHC1	269
Q9Y243;00046:472	16	AKT3	55
P31749;00046:473	16	AKT1	81
P31751;00046:474	16	AKT2	65
P03372-4;	125	ESR1	271
P03372-3;	125	ESR1	271
P21583-1;	137	KITLG	105
P04085-2;	123	PDGFA	180
P15391;00048:348,00048:378,00048:409,00048:439,00048:500,00048:531	96	CD19	82
Q13480;00048:447,00048:472,00048:589,00048:627,00048:659	122	GAB1	111
P08581;00048:1234,00048:1235,00048:1349,00048:1356	150	MET	138
P10721;00048:568,00048:570,00048:703,00048:721,00048:730,00048:823,00048:936	137	KIT	106
P16234;00048:572,00048:574,00048:720,00048:731,00048:742,00048:754,00048:762,00048:768,00048:849,00048:988,00048:1018	121	PDGFRA	95
Q9Y6W8-1;00048:180	97	ICOS	78
P10747;00048:191	102	CD28	82
Q6ZUJ8;00048:263,00048:419,00048:444,00048:459	95	PIK3AP1	77
P09619;00048:579,00048:581,00048:716,00048:740,00048:751,00048:763,00048:771,00048:775,00048:778,00048:857,00048:1009,00048:1021	120	PDGFRB	96
Q6PIZ9;00048:63,00048:79,00048:110	95	TRAT1	77
Q9NPH3-1;	22	IL1RAP	19
P52333;00696:null	30	JAK3	57
P16871;00048:449	14	IL7R	137
P68431;00047:12,00064:15,00064:19,00064:80	18	H3C1	347
Q71DI3;00047:12,00064:15,00064:19,00064:80	18	H3C15	342
P68431;00047:12,00064:15,00064:19	18	H3C1	347
Q71DI3;00047:12,00064:15,00064:19	18	H3C15	342
Q71DI3;00046:11,00064:10,00064:15	20	H3C15	342
P68431;00046:11,00064:10,00064:15	20	H3C1	347
Q71DI3;00046:11,00064:15,00064:19,00064:80	18	H3C15	342
P68431;00046:11,00064:15,00064:19,00064:80	18	H3C1	347
Q71DI3;00046:11,00047:12,00064:10,00064:15,00064:19	18	H3C15	342
P68431;00046:11,00047:12,00064:10,00064:15,00064:19	18	H3C1	347
Q71DI3;00046:11,00047:12,00064:15,00064:19	18	H3C15	342
P68431;00046:11,00047:12,00064:15,00064:19	18	H3C1	347
P68431;00046:11,00047:12,00064:10,00064:15,00064:19,00064:80	18	H3C1	347
Q71DI3;00046:11,00047:12,00064:10,00064:15,00064:19,00064:80	18	H3C15	342
P68431;00046:11,00064:15,00064:19	18	H3C1	347
Q71DI3;00046:11,00064:15,00064:19	18	H3C15	342
Q71DI3;00046:11,00047:12,00064:15,00064:19,00064:80	18	H3C15	342
P68431;00046:11,00047:12,00064:15,00064:19,00064:80	18	H3C1	347
P40763;00696:null	34	STAT3	210
Q9Y5J7;00034:28,00034:32	9	TIMM9	9
P62072;00034:29,00034:33	9	TIMM10	9
Q9Y5J9;00034:36,00034:40	22	TIMM8B	19
O60220;00034:43,00034:47	22	TIMM8A	19
Q9Y5L4;00034:46,00034:50	22	TIMM13	19
P56277;00034:7,00034:17,00034:39	16	CMC4	15
Q9NRP2;00034:14,00034:24	16	CMC2	15
Q9BUK0;00034:16,00034:26	16	CHCHD7	15
Q14061;00034:26,00034:36	16	COX17	15
Q49B96;00034:30,00034:40	16	COX19	16
Q9NYJ1;00034:34,00034:44	16	COA4	15
Q9BSY4;00034:58	16	CHCHD5	15
Q5JTJ3;00034:58,00034:68	16	COA6	15
Q8WYQ3;00034:102,00034:112	16	CHCHD10	15
Q9Y6H1;00034:134,00034:144	16	CHCHD2	15
Q9NX63;00034:183,00034:193	16	CHCHD3	27
Q9Y5J6;00034:28,00034:32	9	TIMM10B	9
O43597;00046:111,00046:120	4	SPRY2	34
P12931-1;	261	SRC	405
O43597;00048:55,00048:227	13	SPRY2	34
O43597;00046:112,00046:121	6	SPRY2	34
O43597;00046:112,00046:115	4	SPRY2	34
Q9BUB5;00046:437,00047:250,00047:255,00047:385	4	MKNK1	4
P40818;00047:945	9	USP8	21
Q52LA3;00046:28	17	LIN52	21
Q9H1K1-1;	5	ISCU	5
Q9Y697-1;00128:258	5	NFS1	6
O00327;00046:null	26	ARNTL	41
Q99743;00046:null	26	NPAS2	36
O15516;00046:null	26	CLOCK	28
P40855;00111:296	19	PEX19	19
Q86XR7;00046:16,00068:2	116	TICAM2	106
P08709;00041:66,00041:67,00041:74,00041:76,00041:79,00041:80,00041:85,00041:86,00041:89,00041:95	9	F7	9
P13726;00034:218,00115:277	8	F3	5
P00742;00036:103,00041:46,00041:47,00041:54,00041:56,00041:59,00041:60,00041:65,00041:66,00041:69,00041:72,00041:79	15	F10	10
P00740;00036:110,00041:53,00041:54,00041:61,00041:63,00041:66,00041:67,00041:72,00041:73,00041:76,00041:79,00041:82,00041:86	16	F9	12
P04070;00036:113,00041:49,00041:56,00041:58,00041:61,00041:62,00041:67,00041:68,00041:71	25	PROC	126
P00734;00041:49,00041:50,00041:57,00041:59,00041:62,00041:63,00041:68,00041:69,00041:72,00041:75	6	F2	177
Q9NWM0-3;	0	SMOX	0
P15498;00048:142,00048:160,00048:174	14	VAV1	208
P42224-1;00048:701	91	STAT1	218
P10721;00048:568,00048:570,00048:703,00048:721,00048:730,00048:823,00048:900,00048:936	7	KIT	106
P10721;00046:741,00046:746	4	KIT	106
O14492;00048:629	11	SH2B2	13
Q05707;00162:null	533	COL14A1	60
Q05707;00038:null,00039:null,01914:null	535	COL14A1	60
Q05707;00038:null,00039:null,00162:null	533	COL14A1	60
Q05707;00038:null,00039:null	536	COL14A1	60
Q05707;00037:null,00038:null,00039:null	538	COL14A1	60
Q05707;00037:null	538	COL14A1	60
Q05707;00037:null,00039:null	538	COL14A1	60
Q05707;01914:null	535	COL14A1	60
Q05707;00039:null,01914:null	535	COL14A1	60
Q05707;00039:null	540	COL14A1	60
Q05707;00039:null,00162:null	533	COL14A1	60
Q14050;00038:null,00039:null,00162:null	539	COL9A3	74
Q14050;00038:null,00039:null,01914:null	541	COL9A3	74
Q14050;00038:null,00039:null	542	COL9A3	74
P20849;00038:null,00039:null,00162:null	539	COL9A1	74
P20849;00038:null,00039:null	542	COL9A1	74
P20849;00038:null,00039:null,01914:null	541	COL9A1	74
Q14055;00038:null,00039:null	542	COL9A2	74
Q14055;00038:null,00039:null,00162:null	539	COL9A2	74
Q14055;00038:null,00039:null,01914:null	541	COL9A2	74
Q14050;01914:null	541	COL9A3	74
P20849;01914:null	541	COL9A1	74
Q14055;01914:null	541	COL9A2	74
Q14050;00037:null	484	COL9A3	74
Q14050;00037:null,00038:null,00039:null	544	COL9A3	74
Q14050;00037:null,00039:null	544	COL9A3	74
P20849;00037:null	544	COL9A1	74
P20849;00037:null,00038:null,00039:null	544	COL9A1	74
P20849;00037:null,00039:null	544	COL9A1	74
Q14055;00037:null,00039:null	544	COL9A2	74
Q14055;00037:null,00038:null,00039:null	544	COL9A2	74
Q14055;00037:null	544	COL9A2	74
Q14050;00162:null	539	COL9A3	74
P20849;00162:null	539	COL9A1	74
Q14055;00162:null	539	COL9A2	74
Q14050;00039:null,01914:null	541	COL9A3	74
Q14050;00039:null,00162:null	539	COL9A3	74
Q14050;00039:null	546	COL9A3	74
P20849;00039:null,01914:null	541	COL9A1	74
P20849;00039:null	546	COL9A1	74
P20849;00039:null,00162:null	539	COL9A1	74
Q14055;00039:null,00162:null	539	COL9A2	74
Q14055;00039:null	546	COL9A2	74
Q14055;00039:null,01914:null	541	COL9A2	74
Q5TAT6;00037:null,00038:null,00039:null	537	COL13A1	60
Q5TAT6;00037:null,00039:null	537	COL13A1	60
Q5TAT6;00037:null	537	COL13A1	60
Q5TAT6;00039:null	539	COL13A1	60
Q5TAT6;00039:null,00162:null	531	COL13A1	60
Q5TAT6;00039:null,01914:null	533	COL13A1	60
Q5TAT6;00038:null,00039:null,00162:null	531	COL13A1	60
Q5TAT6;00038:null,00039:null	535	COL13A1	60
Q5TAT6;00038:null,00039:null,01914:null	533	COL13A1	60
Q5TAT6;00162:null	531	COL13A1	60
Q5TAT6;01914:null	533	COL13A1	60
P39059;00162:null	531	COL15A1	67
P39059;01914:null	533	COL15A1	67
P39059;00039:null	538	COL15A1	67
P39059;00039:null,00162:null	531	COL15A1	67
P39059;00039:null,01914:null	533	COL15A1	67
P39059;00037:null,00038:null,00039:null	536	COL15A1	67
P39059;00037:null,00039:null	536	COL15A1	67
P39059;00037:null	536	COL15A1	67
P39059;00038:null,00039:null	534	COL15A1	67
P39059;00038:null,00039:null,01914:null	533	COL15A1	67
P39059;00038:null,00039:null,00162:null	531	COL15A1	67
Q99715;01914:null	534	COL12A1	59
Q99715;00162:null	532	COL12A1	59
Q99715;00038:null,00039:null,01914:null	534	COL12A1	59
Q99715;00038:null,00039:null	535	COL12A1	59
Q99715;00038:null,00039:null,00162:null	532	COL12A1	59
Q99715;00037:null,00039:null	537	COL12A1	59
Q99715;00037:null,00038:null,00039:null	537	COL12A1	59
Q99715;00037:null	537	COL12A1	59
Q99715;00039:null	539	COL12A1	59
Q99715;00039:null,01914:null	534	COL12A1	59
Q99715;00039:null,00162:null	532	COL12A1	59
P39060;01914:null	548	COL18A1	79
P39060;00039:null,00162:null	546	COL18A1	79
P39060;00039:null	553	COL18A1	79
P39060;00039:null,01914:null	548	COL18A1	79
P39060;00038:null,00039:null,01914:null	548	COL18A1	79
P39060;00038:null,00039:null	524	COL18A1	79
P39060;00038:null,00039:null,00162:null	546	COL18A1	79
P39060;00162:null	546	COL18A1	79
P39060;00037:null,00039:null	551	COL18A1	79
P39060;00037:null,00038:null,00039:null	551	COL18A1	79
P39060;00037:null	551	COL18A1	79
Q9UMD9;00037:null	538	COL17A1	69
Q9UMD9;00037:null,00039:null	538	COL17A1	69
Q9UMD9;00037:null,00038:null,00039:null	538	COL17A1	69
Q9UMD9;01914:null	534	COL17A1	69
Q9UMD9;00162:null	532	COL17A1	69
Q9UMD9;00039:null,00162:null	532	COL17A1	69
Q9UMD9;00039:null	540	COL17A1	69
Q9UMD9;00039:null,01914:null	534	COL17A1	69
Q9UMD9;00038:null,00039:null,01914:null	534	COL17A1	69
Q9UMD9;00038:null,00039:null	536	COL17A1	69
Q9UMD9;00038:null,00039:null,00162:null	532	COL17A1	69
Q07092;00037:null	541	COL16A1	63
Q07092;00037:null,00038:null,00039:null	541	COL16A1	63
Q07092;00037:null,00039:null	541	COL16A1	63
Q07092;00038:null,00039:null	539	COL16A1	63
Q07092;00038:null,00039:null,01914:null	538	COL16A1	63
Q07092;00038:null,00039:null,00162:null	536	COL16A1	63
Q07092;00162:null	536	COL16A1	63
Q07092;01914:null	538	COL16A1	63
Q07092;00039:null	543	COL16A1	63
Q07092;00039:null,01914:null	538	COL16A1	63
Q07092;00039:null,00162:null	536	COL16A1	63
Q86Y22;00037:null,00039:null	538	COL23A1	61
Q86Y22;00037:null	538	COL23A1	61
Q86Y22;00037:null,00038:null,00039:null	538	COL23A1	61
Q86Y22;00039:null	540	COL23A1	61
Q86Y22;00039:null,00162:null	532	COL23A1	61
Q86Y22;00039:null,01914:null	534	COL23A1	61
Q86Y22;00162:null	532	COL23A1	61
Q86Y22;00038:null,00039:null,00162:null	532	COL23A1	61
Q86Y22;00038:null,00039:null,01914:null	534	COL23A1	61
Q86Y22;00038:null,00039:null	537	COL23A1	61
Q86Y22;01914:null	534	COL23A1	61
Q14993;00162:null	531	COL19A1	58
Q14993;00037:null,00038:null,00039:null	536	COL19A1	58
Q14993;00037:null,00039:null	536	COL19A1	58
Q14993;00037:null	536	COL19A1	58
Q14993;01914:null	533	COL19A1	58
Q14993;00039:null,00162:null	531	COL19A1	58
Q14993;00039:null,01914:null	533	COL19A1	58
Q14993;00039:null	538	COL19A1	58
Q14993;00038:null,00039:null,00162:null	531	COL19A1	58
Q14993;00038:null,00039:null	534	COL19A1	58
Q14993;00038:null,00039:null,01914:null	533	COL19A1	58
Q9BXS0;00039:null,01914:null	533	COL25A1	59
Q9BXS0;00039:null,00162:null	531	COL25A1	59
Q9BXS0;00039:null	538	COL25A1	59
Q9BXS0;00037:null	536	COL25A1	59
Q9BXS0;00037:null,00039:null	536	COL25A1	59
Q9BXS0;00037:null,00038:null,00039:null	536	COL25A1	59
Q9BXS0;01914:null	533	COL25A1	59
Q9BXS0;00162:null	531	COL25A1	59
Q9BXS0;00038:null,00039:null,00162:null	531	COL25A1	59
Q9BXS0;00038:null,00039:null	534	COL25A1	59
Q9BXS0;00038:null,00039:null,01914:null	533	COL25A1	59
Q8IUZ5;00128:278	0	PHYKPL	0
P61026;00113:199,00113:200	142	RAB10	144
P51153;00113:200	141	RAB13	81
P61006;00113:204	142	RAB8A	183
P61106;00113:213,00113:215	141	RAB14	153
O60343;00046:318,00046:341,00046:570,00046:588,00046:751,00047:642	11	TBC1D4	14
O00186;00048:521	6	STXBP3	8
Q9Y4I1;00046:1652	13	MYO5A	113
Q86TI0;00046:237	14	TBC1D1	17
P54646;00047:172	61	PRKAA2	52
Q2PPJ7;00046:486,00046:696,00047:715	3	RALGAPA2	3
P11233;00113:203	23	RALA	29
P20338;00113:216,00113:218	129	RAB4A	70
Q86YS7;00046:197	13	C2CD5	12
P63000;00113:189,00115:178	82	RAC1	585
P62491;00113:212,00113:213	137	RAB11A	180
P59665;00177:78	2	DEFA1	126
Q03393;00046:19	2	PTS	1
P35270;00046:213	2	SPR	1
P29474;00046:1177,00068:2,00115:15,00115:26	4	NOS3	10
P16112;00814:null,00831:null	27	ACAN	53
Q96GW7;00814:null	76	BCAN	57
Q9Y365;00046:284	4	STARD10	4
Q8TBG4;00128:278	0	ETNPPL	0
P11245;00065:68	1	NAT2	0
P18440;00065:68	1	NAT1	0
O00204-1;	0	SULT2B1	0
O00204-2;	0	SULT2B1	0
Q9NZ53;00181:97,00181:118	3	PODXL2	2
P40199;00097:320	61	CEACAM6	61
P53350;00047:210	154	PLK1	292
P30307;00046:198	6	CDC25C	24
P30291;00046:53	2	WEE1	10
Q99640;00696:null	2	PKMYT1	6
Q08050;00047:611	8	FOXM1	21
Q08050;00046:730,00046:739,00047:611	14	FOXM1	21
P40429;00696:null	60	RPL13A	183
P13639;00049:715	93	EEF2	241
P04070;00036:113	2	PROC	126
P00740;00036:110	1	F9	12
P00742;00036:103	2	F10	10
Q14393;00041:54,00041:55,00041:62,00041:64,00041:67,00041:68,00041:73,00041:74,00041:77,00041:80,00041:84	5	GAS6	164
P22891;00041:47,00041:48,00041:51,00041:55,00041:57,00041:60,00041:61,00041:66,00041:67,00041:70,00041:73,00041:75,00041:80	3	PROZ	2
P02818;00041:68,00041:72,00041:75	3	BGLAP	10
P08709;00041:67,00041:74,00041:76,00041:79,00041:80,00041:85,00041:86,00041:89,00041:95	3	F7	9
Q9UHD2;00046:172	46	TBK1	58
Q14653;00046:396,00046:398,00046:402,00046:405,00047:404	74	IRF3	92
Q9Y6N5;00274:201	2	SQRDL	2
Q9Y6N5;00034:201	1	SQRDL	2
P32929;00128:212	0	CTH	0
Q9Y600;00128:305	0	CSAD	0
Q6ZQY3;00128:333	0	GADL1	0
P00505;00128:279	0	GOT2	0
P25325;00274:248	3	MPST	1
Q99757;00034:90	4	TXN2	4
P35520;00128:119	0	CBS	0
Q9H0U4;00047:191	13	RAB1B	241
P62820;00047:195	13	RAB1A	241
Q9BQQ3;00046:274,00046:373,00047:216	13	GORASP1	115
Q08379;00046:37	15	GOLGA2	117
Q9BQQ3;00046:189,00046:274,00046:373,00047:216	5	GORASP1	115
Q9H8Y8;00047:222,00047:225	5	GORASP2	4
P27361-3;00048:204	3	MAPK3	197
Q9BRB3-2;	6	PIGQ	6
Q03405;00097:305	102	PLAUR	102
Q496H8;00090:139	65	NRN1L	65
Q6UWN5;00090:225	65	LYPD5	65
Q6UWN0;00090:225	65	LYPD4	65
Q93070;00090:285	65	ART4	65
Q10588;00090:293	65	BST1	154
O43895;00090:649	65	XPNPEP2	65
P06731;00090:685	68	CEACAM5	68
Q7RTW8;00090:1130	65	OTOA	65
Q6YHK3;00090:1420	65	CD109	79
Q8TDM5;00092:97	65	SPACA4	65
Q14210;00092:98	65	LY6D	65
Q6UX82;00092:215	65	LYPD8	65
Q9BY14;00092:222	65	TEX101	65
P14207;00092:230	65	FOLR2	65
Q13449;00092:315	65	LSAMP	65
Q9P121;00092:321	65	NTM	65
Q14982;00092:322	65	OPCML	65
P55259;00092:512	65	GP2	65
O75443;00092:2091	65	TECTA	65
P10696;00093:503	65	ALPG	65
P09923;00093:503	65	ALPI	65
Q7Z553;00093:931	65	MDGA2	65
P04216;00094:130	65	THY1	65
O95274;00094:326	65	LYPD3	65
Q86UN3;00094:390	65	RTN4RL2	65
O95498;00094:493	65	VNN2	65
P08582;00094:709	65	MELTF	170
Q6UXB3;00097:103	65	LYPD2	65
O94772;00097:115	65	LY6H	65
Q9NPD7;00097:116	65	NRN1	65
Q5BIV9;00097:126	65	SPRN	65
Q17RY6;00097:138	65	LY6K	65
Q8IV16;00097:151	65	GPIHBP1	79
Q9UKY0;00097:152	65	PRND	65
Q6H3X3;00097:218	65	RAET1G	65
Q5VY80;00097:218	65	RAET1L	65
Q96PL2;00097:305	65	TECTB	65
Q7Z3B1;00097:324	65	NEGR1	65
O95497;00097:491	65	VNN1	120
Q96CW9;00097:507	65	NTNG2	65
P31358;00105:36	65	CD52	65
O43653;00105:95	65	PSCA	65
O95867;00105:99	65	LY6G6C	65
Q16553;00105:101	65	LY6E	65
O95868;00105:104	65	LY6G6D	65
Q8N2G4;00105:117	65	LYPD1	65
Q8NI32;00105:164	65	LYPD6B	65
Q6UQ28;00105:187	65	PLET1	65
O75015;00105:200	65	FCGR3B	136
Q9BZM5;00105:216	65	ULBP2	65
A6ND01;00105:228	65	IZUMO1R	65
Q14002;00105:242	65	CEACAM7	65
Q9Y6M0;00105:288	65	PRSS21	65
Q7RTY9;00105:299	65	PRSS41	65
Q13508;00105:362	65	ART3	65
Q86UN2;00105:420	65	RTN4RL1	65
P14384;00105:423	65	CPM	65
P05186;00105:502	65	ALPL	65
Q9Y2I2;00105:510	65	NTNG1	65
Q13421;00105:606	65	MSLN	170
Q8NFP4;00105:932	65	MDGA1	65
O95980;00105:942	65	RECK	65
Q8IWV2;00105:1000	65	CNTN4	65
Q9P232;00105:1002	65	CNTN3	65
O94779;00105:1072	65	CNTN5	65
O75143;00696:null	20	ATG13	31
O75385;00046:317,00046:467,00046:556,00046:638,00047:180,00047:575	22	ULK1	39
Q13131;00047:183	55	PRKAA1	46
Q9C0C7;00696:null	18	AMBRA1	17
O75385;00046:317,00046:467,00046:556,00046:638,00047:575	12	ULK1	39
O75385;00046:758	26	ULK1	39
Q14457;00046:15	17	BECN1	43
P49815;00046:1387	23	TSC2	34
Q8N122;00046:722,00046:792	26	RPTOR	71
Q8TDY2;00696:null	12	RB1CC1	31
Q9H1Y0;00134:130	14	ATG5	24
Q9NT62;00211:264	10	ATG3	12
O95352;00211:572	13	ATG7	256
Q9H0Y0;00134:166	6	ATG10	3
Q9NP71;00047:653	10	MLXIPL	21
Q9NP71;00046:196,00047:653	4	MLXIPL	21
P16118;00046:33	4	PFKFB1	8
Q05469;00046:950,00046:951	5	LIPE	4
O60240;00046:81,00046:277	5	PLIN1	54
Q9NP71;00046:556	7	MLXIPL	21
P30613-1;	3	PKLR	3
P49327;00159:2156	5	FASN	14
Q13085;00126:786	4	ACACA	4
P00451;00181:365,00181:737,00181:738,00181:742,00181:1683,00181:1699	3	F8	131
P20963-1;	152	CD247	175
P12110;00162:null	539	COL6A2	66
P12109;00162:null	539	COL6A1	66
P12111;00162:null	539	COL6A3	66
A8TX70;00162:null	539	COL6A5	66
A6NMZ7;00162:null	539	COL6A6	66
P12110;00037:null	544	COL6A2	66
P12110;00037:null,00039:null	544	COL6A2	66
P12110;00037:null,00038:null,00039:null	544	COL6A2	66
P12109;00037:null,00038:null,00039:null	544	COL6A1	66
P12109;00037:null	544	COL6A1	66
P12109;00037:null,00039:null	544	COL6A1	66
P12111;00037:null,00038:null,00039:null	544	COL6A3	66
P12111;00037:null,00039:null	544	COL6A3	66
P12111;00037:null	544	COL6A3	66
A8TX70;00037:null,00039:null	544	COL6A5	66
A8TX70;00037:null	544	COL6A5	66
A8TX70;00037:null,00038:null,00039:null	544	COL6A5	66
A6NMZ7;00037:null,00038:null,00039:null	544	COL6A6	66
A6NMZ7;00037:null	544	COL6A6	66
A6NMZ7;00037:null,00039:null	544	COL6A6	66
P12110;01914:null	541	COL6A2	66
P12109;01914:null	541	COL6A1	66
P12111;01914:null	541	COL6A3	66
A8TX70;01914:null	541	COL6A5	66
A6NMZ7;01914:null	541	COL6A6	66
P12110;00038:null,00039:null,01914:null	541	COL6A2	66
P12110;00038:null,00039:null	542	COL6A2	66
P12110;00038:null,00039:null,00162:null	539	COL6A2	66
P12109;00038:null,00039:null,01914:null	541	COL6A1	66
P12109;00038:null,00039:null	542	COL6A1	66
P12109;00038:null,00039:null,00162:null	539	COL6A1	66
P12111;00038:null,00039:null,00162:null	539	COL6A3	66
P12111;00038:null,00039:null,01914:null	541	COL6A3	66
P12111;00038:null,00039:null	542	COL6A3	66
A8TX70;00038:null,00039:null,00162:null	539	COL6A5	66
A8TX70;00038:null,00039:null,01914:null	541	COL6A5	66
A8TX70;00038:null,00039:null	542	COL6A5	66
A6NMZ7;00038:null,00039:null,01914:null	541	COL6A6	66
A6NMZ7;00038:null,00039:null	542	COL6A6	66
A6NMZ7;00038:null,00039:null,00162:null	539	COL6A6	66
P12110;00039:null,01914:null	541	COL6A2	66
P12110;00039:null	546	COL6A2	66
P12110;00039:null,00162:null	539	COL6A2	66
P12109;00039:null,00162:null	539	COL6A1	66
P12109;00039:null,01914:null	541	COL6A1	66
P12109;00039:null	546	COL6A1	66
P12111;00039:null,01914:null	541	COL6A3	66
P12111;00039:null,00162:null	539	COL6A3	66
P12111;00039:null	546	COL6A3	66
A8TX70;00039:null,01914:null	541	COL6A5	66
A8TX70;00039:null	546	COL6A5	66
A8TX70;00039:null,00162:null	539	COL6A5	66
A6NMZ7;00039:null	546	COL6A6	66
A6NMZ7;00039:null,01914:null	541	COL6A6	66
A6NMZ7;00039:null,00162:null	539	COL6A6	66
P12107;00039:null	546	COL11A1	66
P02461;00039:null	547	COL3A1	67
P02458;00039:null	546	COL2A1	66
P08572;00039:null	541	COL4A2	70
Q01955;00039:null	542	COL4A3	70
Q96A83;00039:null	538	COL26A1	58
Q17RW2;00039:null	546	COL24A1	66
P02452;00039:null	547	COL1A1	69
P29400;00039:null	539	COL4A5	67
Q02388;00039:null	606	COL7A1	121
P08123;00039:null	547	COL1A2	74
Q9P218;00039:null	538	COL20A1	58
P25067;00039:null	538	COL8A2	58
P25940;00039:null	546	COL5A3	66
P53420;00039:null	540	COL4A4	68
P20908;00039:null	546	COL5A1	66
P13942;00039:null	546	COL11A2	66
Q2UY09;00039:null	538	COL28A1	58
Q14031;00039:null	538	COL4A6	58
P02462;00039:null	540	COL4A1	69
P27658;00039:null	538	COL8A1	58
Q8NFW1;00039:null	538	COL22A1	58
P05997;00039:null	546	COL5A2	66
Q8IZC6;00039:null	546	COL27A1	66
Q96P44;00039:null	538	COL21A1	58
Q03692;00039:null	538	COL10A1	58
Q03692;00038:null,00039:null	534	COL10A1	58
P02458;00038:null,00039:null	542	COL2A1	66
Q8NFW1;00038:null,00039:null	534	COL22A1	58
P02462;00038:null,00039:null	536	COL4A1	69
Q14031;00038:null,00039:null	534	COL4A6	58
P20908;00038:null,00039:null	542	COL5A1	66
P27658;00038:null,00039:null	534	COL8A1	58
Q9P218;00038:null,00039:null	534	COL20A1	58
Q2UY09;00038:null,00039:null	534	COL28A1	58
P25940;00038:null,00039:null	542	COL5A3	66
Q17RW2;00038:null,00039:null	542	COL24A1	66
P29400;00038:null,00039:null	535	COL4A5	67
Q96P44;00038:null,00039:null	534	COL21A1	58
Q8IZC6;00038:null,00039:null	542	COL27A1	66
P02461;00038:null,00039:null	543	COL3A1	67
P12107;00038:null,00039:null	542	COL11A1	66
P08572;00038:null,00039:null	537	COL4A2	70
P53420;00038:null,00039:null	536	COL4A4	68
Q01955;00038:null,00039:null	538	COL4A3	70
Q96A83;00038:null,00039:null	534	COL26A1	58
P13942;00038:null,00039:null	542	COL11A2	66
P02452;00038:null,00039:null	543	COL1A1	69
Q02388;00038:null,00039:null	602	COL7A1	121
P05997;00038:null,00039:null	542	COL5A2	66
P25067;00038:null,00039:null	534	COL8A2	58
P08123;00038:null,00039:null	543	COL1A2	74
Q03692;00037:null,00039:null	536	COL10A1	58
Q8NFW1;00037:null,00039:null	536	COL22A1	58
Q96A83;00037:null,00039:null	536	COL26A1	58
Q96P44;00037:null,00039:null	536	COL21A1	58
Q17RW2;00037:null,00039:null	544	COL24A1	66
Q8IZC6;00037:null,00039:null	544	COL27A1	66
Q2UY09;00037:null,00039:null	536	COL28A1	58
P25940;00037:null,00039:null	544	COL5A3	66
P29400;00037:null,00039:null	537	COL4A5	67
P08572;00037:null,00039:null	539	COL4A2	70
Q02388;00037:null,00039:null	604	COL7A1	121
P05997;00037:null,00039:null	544	COL5A2	66
Q14031;00037:null,00039:null	536	COL4A6	58
P53420;00037:null,00039:null	538	COL4A4	68
P08123;00037:null,00039:null	545	COL1A2	74
Q01955;00037:null,00039:null	540	COL4A3	70
P02462;00037:null,00039:null	538	COL4A1	69
P02458;00037:null,00039:null	544	COL2A1	66
P02461;00037:null,00039:null	545	COL3A1	67
P25067;00037:null,00039:null	536	COL8A2	58
P27658;00037:null,00039:null	536	COL8A1	58
P13942;00037:null,00039:null	544	COL11A2	66
P02452;00037:null,00039:null	545	COL1A1	69
P20908;00037:null,00039:null	544	COL5A1	66
Q9P218;00037:null,00039:null	536	COL20A1	58
P12107;00037:null,00039:null	544	COL11A1	66
P02461;00037:null,00038:null,00039:null	545	COL3A1	67
P27658;00037:null,00038:null,00039:null	536	COL8A1	58
Q2UY09;00037:null,00038:null,00039:null	536	COL28A1	58
Q96P44;00037:null,00038:null,00039:null	536	COL21A1	58
P12107;00037:null,00038:null,00039:null	544	COL11A1	66
Q8NFW1;00037:null,00038:null,00039:null	536	COL22A1	58
Q9P218;00037:null,00038:null,00039:null	536	COL20A1	58
Q17RW2;00037:null,00038:null,00039:null	544	COL24A1	66
Q96A83;00037:null,00038:null,00039:null	536	COL26A1	58
Q03692;00037:null,00038:null,00039:null	536	COL10A1	58
P25940;00037:null,00038:null,00039:null	544	COL5A3	66
P20908;00037:null,00038:null,00039:null	544	COL5A1	66
P02458;00037:null,00038:null,00039:null	544	COL2A1	66
Q14031;00037:null,00038:null,00039:null	536	COL4A6	58
P08123;00037:null,00038:null,00039:null	545	COL1A2	74
P08572;00037:null,00038:null,00039:null	539	COL4A2	70
P02462;00037:null,00038:null,00039:null	538	COL4A1	69
P53420;00037:null,00038:null,00039:null	538	COL4A4	68
Q01955;00037:null,00038:null,00039:null	540	COL4A3	70
P02452;00037:null,00038:null,00039:null	545	COL1A1	69
P29400;00037:null,00038:null,00039:null	537	COL4A5	67
Q02388;00037:null,00038:null,00039:null	604	COL7A1	121
P25067;00037:null,00038:null,00039:null	536	COL8A2	58
P05997;00037:null,00038:null,00039:null	544	COL5A2	66
P13942;00037:null,00038:null,00039:null	544	COL11A2	66
Q8IZC6;00037:null,00038:null,00039:null	544	COL27A1	66
P25940;00037:null	544	COL5A3	66
Q02388;00037:null	604	COL7A1	121
P29400;00037:null	537	COL4A5	67
P05997;00037:null	544	COL5A2	66
P02461;00037:null	545	COL3A1	67
Q17RW2;00037:null	544	COL24A1	66
P53420;00037:null	538	COL4A4	68
P08572;00037:null	539	COL4A2	70
P20908;00037:null	544	COL5A1	66
Q96A83;00037:null	536	COL26A1	58
Q9P218;00037:null	536	COL20A1	58
P12107;00037:null	544	COL11A1	66
P02462;00037:null	538	COL4A1	69
P02458;00037:null	544	COL2A1	66
P02452;00037:null	545	COL1A1	69
Q01955;00037:null	540	COL4A3	70
P08123;00037:null	545	COL1A2	74
Q03692;00037:null	536	COL10A1	58
P25067;00037:null	536	COL8A2	58
Q14031;00037:null	536	COL4A6	58
Q8IZC6;00037:null	544	COL27A1	66
P13942;00037:null	544	COL11A2	66
Q96P44;00037:null	536	COL21A1	58
Q8NFW1;00037:null	536	COL22A1	58
Q2UY09;00037:null	536	COL28A1	58
P27658;00037:null	536	COL8A1	58
P02452;00039:null,01914:null	542	COL1A1	69
P08123;00039:null,01914:null	542	COL1A2	74
P02461;00039:null,01914:null	542	COL3A1	67
P53420;00039:null,01914:null	535	COL4A4	68
P02458;00039:null,01914:null	541	COL2A1	66
Q17RW2;00039:null,01914:null	541	COL24A1	66
Q8NFW1;00039:null,01914:null	533	COL22A1	58
P12107;00039:null,01914:null	541	COL11A1	66
Q01955;00039:null,01914:null	537	COL4A3	70
Q03692;00039:null,01914:null	533	COL10A1	58
Q96P44;00039:null,01914:null	533	COL21A1	58
Q96A83;00039:null,01914:null	533	COL26A1	58
Q14031;00039:null,01914:null	533	COL4A6	58
P02462;00039:null,01914:null	535	COL4A1	69
Q2UY09;00039:null,01914:null	533	COL28A1	58
Q9P218;00039:null,01914:null	533	COL20A1	58
Q02388;00039:null,01914:null	601	COL7A1	121
P27658;00039:null,01914:null	533	COL8A1	58
P20908;00039:null,01914:null	541	COL5A1	66
P05997;00039:null,01914:null	541	COL5A2	66
Q8IZC6;00039:null,01914:null	541	COL27A1	66
P29400;00039:null,01914:null	534	COL4A5	67
P25067;00039:null,01914:null	533	COL8A2	58
P13942;00039:null,01914:null	541	COL11A2	66
P08572;00039:null,01914:null	536	COL4A2	70
P25940;00039:null,01914:null	541	COL5A3	66
P08572;01914:null	536	COL4A2	70
P20908;01914:null	541	COL5A1	66
P02452;01914:null	542	COL1A1	69
P02462;01914:null	535	COL4A1	69
P27658;01914:null	533	COL8A1	58
Q9P218;01914:null	533	COL20A1	58
Q8NFW1;01914:null	533	COL22A1	58
P08123;01914:null	542	COL1A2	74
P29400;01914:null	534	COL4A5	67
Q96P44;01914:null	398	COL21A1	58
Q02388;01914:null	601	COL7A1	121
P25067;01914:null	533	COL8A2	58
Q03692;01914:null	533	COL10A1	58
P12107;01914:null	541	COL11A1	66
P02458;01914:null	541	COL2A1	66
Q01955;01914:null	537	COL4A3	70
Q14031;01914:null	533	COL4A6	58
P53420;01914:null	535	COL4A4	68
Q8IZC6;01914:null	541	COL27A1	66
P02461;01914:null	542	COL3A1	67
P13942;01914:null	541	COL11A2	66
Q2UY09;01914:null	533	COL28A1	58
Q96A83;01914:null	533	COL26A1	58
P05997;01914:null	541	COL5A2	66
Q17RW2;01914:null	541	COL24A1	66
P25940;01914:null	541	COL5A3	66
Q01955;00038:null,00039:null,01914:null	537	COL4A3	70
P53420;00038:null,00039:null,01914:null	535	COL4A4	68
P02458;00038:null,00039:null,01914:null	541	COL2A1	66
P25940;00038:null,00039:null,01914:null	541	COL5A3	66
P08572;00038:null,00039:null,01914:null	536	COL4A2	70
P20908;00038:null,00039:null,01914:null	541	COL5A1	66
Q2UY09;00038:null,00039:null,01914:null	533	COL28A1	58
Q02388;00038:null,00039:null,01914:null	601	COL7A1	121
P29400;00038:null,00039:null,01914:null	534	COL4A5	67
Q8NFW1;00038:null,00039:null,01914:null	398	COL22A1	58
P12107;00038:null,00039:null,01914:null	541	COL11A1	66
Q14031;00038:null,00039:null,01914:null	533	COL4A6	58
P08123;00038:null,00039:null,01914:null	542	COL1A2	74
P02452;00038:null,00039:null,01914:null	542	COL1A1	69
P02461;00038:null,00039:null,01914:null	542	COL3A1	67
Q03692;00038:null,00039:null,01914:null	533	COL10A1	58
P05997;00038:null,00039:null,01914:null	541	COL5A2	66
Q96P44;00038:null,00039:null,01914:null	533	COL21A1	58
Q17RW2;00038:null,00039:null,01914:null	541	COL24A1	66
P27658;00038:null,00039:null,01914:null	533	COL8A1	58
Q96A83;00038:null,00039:null,01914:null	533	COL26A1	58
Q8IZC6;00038:null,00039:null,01914:null	541	COL27A1	66
Q9P218;00038:null,00039:null,01914:null	533	COL20A1	58
P25067;00038:null,00039:null,01914:null	533	COL8A2	58
P02462;00038:null,00039:null,01914:null	535	COL4A1	69
P13942;00038:null,00039:null,01914:null	541	COL11A2	66
P02458;00038:null,00039:null,00162:null	539	COL2A1	66
Q02388;00038:null,00039:null,00162:null	599	COL7A1	121
P02461;00038:null,00039:null,00162:null	540	COL3A1	67
Q2UY09;00038:null,00039:null,00162:null	531	COL28A1	58
Q01955;00038:null,00039:null,00162:null	535	COL4A3	70
Q96P44;00038:null,00039:null,00162:null	531	COL21A1	58
P13942;00038:null,00039:null,00162:null	539	COL11A2	66
Q03692;00038:null,00039:null,00162:null	531	COL10A1	58
P08123;00038:null,00039:null,00162:null	540	COL1A2	74
P25067;00038:null,00039:null,00162:null	531	COL8A2	58
P12107;00038:null,00039:null,00162:null	539	COL11A1	66
Q8NFW1;00038:null,00039:null,00162:null	531	COL22A1	58
P27658;00038:null,00039:null,00162:null	531	COL8A1	58
Q17RW2;00038:null,00039:null,00162:null	539	COL24A1	66
Q9P218;00038:null,00039:null,00162:null	531	COL20A1	58
Q8IZC6;00038:null,00039:null,00162:null	539	COL27A1	66
P02452;00038:null,00039:null,00162:null	540	COL1A1	69
Q96A83;00038:null,00039:null,00162:null	531	COL26A1	58
P12107;00162:null	539	COL11A1	66
Q8IZC6;00162:null	539	COL27A1	66
Q9P218;00162:null	531	COL20A1	58
Q96P44;00162:null	531	COL21A1	58
Q2UY09;00162:null	531	COL28A1	58
P53420;00162:null	533	COL4A4	68
P08572;00162:null	534	COL4A2	70
Q03692;00162:null	531	COL10A1	58
P20908;00162:null	539	COL5A1	66
Q14031;00162:null	531	COL4A6	58
Q17RW2;00162:null	539	COL24A1	66
P02458;00162:null	539	COL2A1	66
Q96A83;00162:null	531	COL26A1	58
P29400;00162:null	532	COL4A5	67
Q8NFW1;00162:null	531	COL22A1	58
P02461;00162:null	540	COL3A1	67
P27658;00162:null	531	COL8A1	58
Q01955;00162:null	535	COL4A3	70
P05997;00162:null	539	COL5A2	66
P02452;00162:null	540	COL1A1	69
P08123;00162:null	540	COL1A2	74
P25067;00162:null	531	COL8A2	58
P25940;00162:null	539	COL5A3	66
P13942;00162:null	539	COL11A2	66
Q02388;00162:null	599	COL7A1	121
P02462;00162:null	533	COL4A1	69
P02462;00038:null,00039:null,00162:null	533	COL4A1	69
P20908;00038:null,00039:null,00162:null	539	COL5A1	66
P53420;00038:null,00039:null,00162:null	533	COL4A4	68
Q14031;00038:null,00039:null,00162:null	531	COL4A6	58
P25940;00038:null,00039:null,00162:null	539	COL5A3	66
P05997;00038:null,00039:null,00162:null	539	COL5A2	66
P29400;00038:null,00039:null,00162:null	532	COL4A5	67
P08572;00038:null,00039:null,00162:null	534	COL4A2	70
Q14031;00039:null,00162:null	531	COL4A6	58
Q9P218;00039:null,00162:null	531	COL20A1	58
P25067;00039:null,00162:null	531	COL8A2	58
P05997;00039:null,00162:null	539	COL5A2	66
P02462;00039:null,00162:null	533	COL4A1	69
P29400;00039:null,00162:null	532	COL4A5	67
P25940;00039:null,00162:null	539	COL5A3	66
Q02388;00039:null,00162:null	599	COL7A1	121
Q2UY09;00039:null,00162:null	531	COL28A1	58
P08123;00039:null,00162:null	540	COL1A2	74
Q03692;00039:null,00162:null	531	COL10A1	58
P27658;00039:null,00162:null	531	COL8A1	58
P02461;00039:null,00162:null	540	COL3A1	67
Q96A83;00039:null,00162:null	531	COL26A1	58
P02452;00039:null,00162:null	540	COL1A1	69
Q96P44;00039:null,00162:null	531	COL21A1	58
P20908;00039:null,00162:null	539	COL5A1	66
P53420;00039:null,00162:null	531	COL4A4	68
Q17RW2;00039:null,00162:null	539	COL24A1	66
P12107;00039:null,00162:null	539	COL11A1	66
P13942;00039:null,00162:null	539	COL11A2	66
Q8NFW1;00039:null,00162:null	531	COL22A1	58
P02458;00039:null,00162:null	539	COL2A1	66
Q8IZC6;00039:null,00162:null	539	COL27A1	66
Q01955;00039:null,00162:null	535	COL4A3	70
P08572;00039:null,00162:null	534	COL4A2	70
Q96B36;00047:246	21	AKT1S1	22
Q96B36;00046:183,00047:246	20	AKT1S1	22
Q13370;00046:295	2	PDE3B	1
P49815;00046:939,00046:1130,00047:1462	3	TSC2	34
P36956-3;	34	SREBF1	48
P36956-1;	41	SREBF1	48
Q96T51;00048:389,00048:400	5	RUFY1	4
Q9NWZ3;00046:346,00047:342,00047:345	42	IRAK4	38
P51617;00047:209	26	IRAK1	61
P51617;00047:209,00047:387	26	IRAK1	61
P51617;00046:376,00046:null,00047:209,00047:387,00047:null	60	IRAK1	61
O43187;00696:null	51	IRAK2	46
Q9NUV7;00128:371	3	SPTLC3	3
O15270;00128:379	3	SPTLC2	3
O15269;00128:null	4	SPTLC1	4
O95470;00128:353	0	SGPL1	0
Q9Y5P4-2;	6	CERT1	8
Q9Y5P4-2;00046:132	5	CERT1	8
Q9Y5P4-2;00046:132,00046:null,00047:null	6	CERT1	8
Q8NHU3;00115:343,00115:348	0	SGMS2	0
P51648-1;	19	ALDH3A2	95
P43353;00113:465,00115:463	156	ALDH3B1	155
P48448;00113:382	0	ALDH3B2	0
Q8WWR8-2;	0	NEU4	2
P15289;00835:69	13	ARSA	98
P08842;00835:75	13	STS	12
Q5FYA8;00835:55	13	ARSH	12
P54793;00835:78	13	ARSF	12
Q96EG1;00835:84	13	ARSG	12
P51690;00835:86	13	ARSL	12
P51689;00835:89	13	ARSD	12
Q6UWY0;00835:90	13	ARSK	12
P15848;00835:91	13	ARSB	210
Q5FYB1;00835:93	13	ARSI	12
Q5FYB0;00835:122	13	ARSJ	12
Q6SZW1-1;	9	SARM1	9
Q13541;00047:37,00047:46	20	EIF4EBP1	18
P23443;00047:412	23	RPS6KB1	21
P62753;00046:235,00046:236,00046:240,00046:244,00046:247	3	RPS6	254
O00418;00046:366	2	EEF2K	1
Q04637;00046:1147,00046:1185,00046:1231	2	EIF4G1	170
P23588;00046:422	2	EIF4B	80
O00187-1;	12	MASP2	10
P0C0L4;00117:1010	112	C4A	211
P0C0L5;00117:1010	112	C4B	106
P0C0L5;00685:1013,00885:1013	16	C4B	106
P0C0L4;00685:1013	16	C4A	211
P04629;00048:496,00048:676,00048:680,00048:681,00048:791	46	NTRK1	38
Q92529;00048:null	13	SHC3	23
P29353;00048:null	92	SHC1	269
P98077;00048:null	13	SHC2	11
P18615;00696:null	41	NELFE	66
P52564;00046:207,00047:211	40	MAP2K6	37
O15264;00047:180,00048:182	5	MAPK13	4
Q15759;00047:180,00048:182	90	MAPK11	82
Q16539;00047:180,00048:182	97	MAPK14	233
P53778;00047:183,00048:185	21	MAPK12	23
O43318;00047:184,00047:187	29	MAP3K7	52
Q9Y4K3;01148:124	49	TRAF6	109
O43353;01148:209	20	RIPK2	27
Q9Y6K9;01148:285	7	IKBKG	85
Q13546;01148:377	53	RIPK1	73
O95786;01148:154,01148:164,01148:172	43	RIGI	80
P04629-1;00048:496,00048:676,00048:680,00048:681,00048:791	7	NTRK1	38
P15056;00046:445,00046:729	100	BRAF	90
P15056;00046:445,00046:602,00046:729,00047:599	120	BRAF	90
P36507;00046:222,00046:226	74	MAP2K2	67
Q9ULH0;00048:1095	8	KIDINS220	63
P15056;00046:null,00047:null	7	BRAF	90
P12931-1;00048:419	40	SRC	405
Q16644;00046:null,00047:null	45	MAPKAPK3	45
P49137;00046:272,00047:222,00047:334	13	MAPKAPK2	15
P24941;00047:160	144	CDK2	158
Q15554;00046:365	9	TERF2	93
P01024;00117:1010	184	C3	519
P01024;00685:1013	10	C3	519
Q9UM11;00696:null	38	FZR1	321
Q9UKT4;00046:182	14	FBXO5	15
Q9UKT4;00046:145,00046:149	13	FBXO5	15
O95997;01148:null	23	PTTG1	27
Q13309;01148:null	24	SKP2	352
O14757;00046:317,00046:345	49	CHEK1	94
Q9HAW4;00046:945,00047:916	58	CLSPN	57
P30304;00046:124	7	CDC25A	53
P30307;00046:216	11	CDC25C	24
Q9UD71;00046:102,00046:137	22	PPP1R1B	16
Q9UD71;00046:102,00046:137,00047:75	23	PPP1R1B	16
Q9UD71;00046:102,00047:75	23	PPP1R1B	16
Q9UD71;00046:102	22	PPP1R1B	16
Q9UD71;00046:137	22	PPP1R1B	16
Q9UD71;00046:137,00047:75	23	PPP1R1B	16
Q9UD71;00047:75	23	PPP1R1B	16
Q9UD71;00047:34,00047:75	21	PPP1R1B	16
Q9UD71;00047:34	24	PPP1R1B	16
Q9UD71;00046:102,00046:137,00047:34	24	PPP1R1B	16
Q9UD71;00046:102,00046:137,00047:34,00047:75	21	PPP1R1B	16
Q9UD71;00046:102,00047:34,00047:75	21	PPP1R1B	16
Q9UD71;00046:102,00047:34	24	PPP1R1B	16
Q9UD71;00046:137,00047:34	24	PPP1R1B	16
Q9UD71;00046:137,00047:34,00047:75	21	PPP1R1B	16
Q07343-3;	1	PDE4B	4
Q07343-3;00046:54	12	PDE4B	4
P49023;00048:null	4	PXN	50
P12931;00048:530,00068:2	75	SRC	405
P12931;00068:2	61	SRC	405
Q13480;00048:627,00048:659	11	GAB1	111
Q9NWQ8;00048:317	26	PAG1	36
P00533;00048:1092,00048:1110,00048:1172,00048:1197	11	EGFR	238
Q9HC16-3;	13	APOBEC3G	12
Q9HC16-1;	13	APOBEC3G	12
O15111;00046:176,00046:180	61	CHUK	91
P60880;00115:85,00115:88,00115:90,00115:92	165	SNAP25	159
P61764-1;	29	STXBP1	43
Q96B97;01148:null	23	SH3KBP1	210
O43597;00048:55	17	SPRY2	34
O43609;00048:53	17	SPRY1	24
P00533;00048:1016,00048:1069,00048:1092,00048:1110,00048:1197	23	EGFR	238
Q86WV6;01148:150	24	STING1	90
Q7Z7A1-3;	19	CNTRL	138
P39880;00048:766,00048:null	42	CUX1	47
O15164;00048:766,00048:null	40	TRIM24	87
O95684;00048:766,00048:null	42	CEP43	140
P11274;00048:766,00048:null	42	BCR	77
Q9UBW7;00048:766,00048:null	42	ZMYM2	37
Q9NVK5;00048:766,00048:null	42	FGFR1OP2	27
Q7Z7A1-3;00048:766,00048:null	40	CNTRL	138
Q92614;00048:766,00048:null	40	MYO18A	37
Q32MZ4;00048:766,00048:null	40	LRRFIP1	26
Q16630;00048:766,00048:null	40	CPSF6	82
P11274;00048:177,00048:766,00048:null	33	BCR	77
P11362-19;	7	FGFR1	111
P11362-1;	18	FGFR1	111
P11362;00048:463,00048:583,00048:585,00048:653,00048:654,00048:730,00048:766,00048:776	40	FGFR1	111
P22607-1;	14	FGFR3	91
P22607-2;	16	FGFR3	91
P22607;00048:577,00048:647,00048:648,00048:724,00048:760,00048:770	30	FGFR3	91
P22607;00048:null	30	FGFR3	91
Q9NRA1-1;	6	PDGFC	5
P09619;00048:579,00048:581,00048:716,00048:740,00048:751,00048:763,00048:771,00048:775,00048:778,00048:857,00048:1009	5	PDGFRB	96
Q16620;00048:516,00048:702,00048:706,00048:707,00048:817	39	NTRK2	28
P46527;00047:187	17	CDKN1B	72
P38936;00046:130	17	CDKN1A	85
Q13882;00048:342	58	PTK6	45
P46527;00048:88	48	CDKN1B	72
O43280;00171:556	0	TREH	0
P22557;00128:391	0	ALAS2	0
P13196;00128:null	0	ALAS1	17
Q9Y5Y0-1;	0	FLVCR1	0
Q9UNQ0;00034:603	0	ABCG2	0
Q9Y5Y0-2;	0	FLVCR1	0
O94956-3;	0	SLCO2B1	0
P21802-5;	18	FGFR2	110
P21802-1;	24	FGFR2	110
P21802-3;	27	FGFR2	110
P21802-18;	15	FGFR2	110
Q99466;00812:79,00812:210,00812:451,00812:603,00812:743,00812:1145,00813:40,00813:248,00813:290,00813:331,00813:369,00813:489,00813:705,00813:781,00813:820,00813:944,00813:982,00813:1060	9	NOTCH4	63
Q9UM47;00812:671,00812:863,00812:1136,00812:1349,00813:173,00813:211,00813:250,00813:290,00813:328,00813:445,00813:748,00813:938,00813:1098,00813:1181	9	NOTCH3	73
P46531;00812:883,00812:921,00813:73,00813:116,00813:232,00813:311,00813:349,00813:466,00813:617,00813:692,00813:767,00813:805,00813:997,00813:1035,00813:1159,00813:1197,00813:1243,00813:1362,00813...	9	NOTCH1	103
Q04721;00812:925,00813:78,00813:120,00813:158,00813:197,00813:235,00813:314,00813:352,00813:470,00813:696,00813:771,00813:809,00813:963,00813:1001,00813:1039,00813:1077,00813:1163,00813:1201,00813...	9	NOTCH2	64
Q9UM47;00804:84,00804:125,00804:357,00804:437,00804:475,00804:513,00804:588,00804:626,00804:663,00804:740,00804:893,00804:968,00804:1128,00804:1252,00812:671,00812:863,00812:1136,00812:1349,00813:...	43	NOTCH3	73
P46531;00804:146,00804:378,00804:458,00804:496,00804:534,00804:609,00804:647,00804:722,00804:759,00804:797,00804:1027,00804:1065,00804:1189,00804:1273,00812:883,00812:921,00813:73,00813:116,00813:...	9	NOTCH1	103
Q04721;00804:150,00804:381,00804:462,00804:500,00804:538,00804:613,00804:651,00804:688,00804:726,00804:763,00804:801,00804:879,00804:955,00804:1031,00804:1155,00804:1270,00812:925,00813:78,00813:1...	40	NOTCH2	64
Q99466;00804:481,00804:519,00804:557,00804:595,00804:697,00804:735,00804:974,00804:1052,00812:79,00812:210,00812:451,00812:603,00812:743,00812:1145,00813:40,00813:248,00813:290,00813:331,00813:369...	25	NOTCH4	63
P78545;00046:68	2	ELF3	1
P84243;00064:10	60	H3-3A	230
P68431;00064:10	61	H3C1	347
Q71DI3;00064:10	61	H3C15	342
Q9UM47;00804:84,00804:125,00804:357,00804:437,00804:475,00804:513,00804:588,00804:626,00804:663,00804:740,00804:893,00804:968,00804:1128,00804:1252,00812:671,00812:863,00812:1136,00812:1349,00813:...	20	NOTCH3	73
P46531;00804:146,00804:378,00804:458,00804:496,00804:534,00804:609,00804:647,00804:722,00804:759,00804:797,00804:1027,00804:1065,00804:1189,00804:1273,00812:883,00812:921,00813:73,00813:116,00813:...	33	NOTCH1	103
Q04721;00804:150,00804:381,00804:462,00804:500,00804:538,00804:613,00804:651,00804:688,00804:726,00804:763,00804:801,00804:879,00804:955,00804:1031,00804:1155,00804:1270,00812:925,00813:78,00813:1...	32	NOTCH2	64
Q99466;00804:481,00804:519,00804:557,00804:595,00804:697,00804:735,00804:974,00804:1052,00812:79,00812:210,00812:451,00812:603,00812:743,00812:1145,00813:40,00813:248,00813:290,00813:331,00813:369...	20	NOTCH4	63
P46531;00804:146,00804:378,00804:458,00804:496,00804:534,00804:609,00804:647,00804:722,00804:759,00804:797,00804:1027,00804:1065,00804:1189,00804:1273,00812:883,00812:921,00813:73,00813:116,00813:...	20	NOTCH1	103
P46531;00804:65,00804:146,00804:378,00804:458,00804:496,00804:534,00804:609,00804:647,00804:722,00804:759,00804:797,00804:951,00804:1027,00804:1065,00804:1189,00804:1273,00812:883,00812:921,00813:...	34	NOTCH1	103
Q99466;00804:398,00804:481,00804:519,00804:557,00804:595,00804:697,00804:735,00804:773,00804:936,00804:974,00804:1052,00812:79,00812:210,00812:451,00812:603,00812:743,00812:1145,00813:40,00813:248...	11	NOTCH4	63
P04035-1;	21	HMGCR	21
P04035-2;	1	HMGCR	21
P12931-2;	3	SRC	405
P17302;00048:265	3	GJA1	61
P14678;00076:108,00076:112	260	SNRPB	258
P62314;00599:null	260	SNRPD1	254
P62318;00599:null	260	SNRPD3	258
P01229;00693:50	114	LHB	111
P01215;00693:76,00693:102	122	CGA	119
P22307-1;	0	SCP2	46
P45983;00047:null,00048:null	50	MAPK8	49
O43521;00046:69	3	BCL2L11	83
Q92934;00046:91	3	BAD	20
P25054;01148:null	35	APC	100
O15169;00046:486,00046:493,00047:481	76	AXIN1	92
P35222;00046:33,00046:37,00046:45,00047:41	28	CTNNB1	176
P25054;00696:null,01148:null	70	APC	100
P35222;00046:45,00047:41	19	CTNNB1	176
P35222;00046:37,00046:45,00047:41	19	CTNNB1	176
P35222;00046:45	18	CTNNB1	176
Q05932-2;	0	FPGS	0
P34896;00128:257	0	SHMT1	0
Q05932-1;	0	FPGS	0
P34897;00128:280	0	SHMT2	36
Q3SY69;00159:375	0	ALDH1L2	0
O75891;00159:354	0	ALDH1L1	0
P05165;00126:694	6	PCCA	5
Q96RQ3;00126:681	6	MCCC1	5
P11498;00126:1144	6	PC	5
O00763;00126:929	2	ACACB	5
P61956;00211:93	106	SUMO2	103
P63279;00211:93	205	UBE2I	238
P11473;01149:null	4	VDR	55
P00387;00068:2	4	CYB5R3	91
P78333;00814:null	86	GPC5	66
P07585;00814:null	61	DCN	53
P31431;00814:null	96	SDC4	77
P98160;00814:null	81	HSPG2	94
O75056;00814:null	94	SDC3	75
P35052;00814:null	81	GPC1	74
P34741;00814:null	96	SDC2	177
O75487;00814:null	81	GPC4	62
P21810;00814:null	97	BGN	51
P18827;00814:null	102	SDC1	85
P51654;00814:null	81	GPC3	162
O14594;00814:null	66	NCAN	49
O95196;00814:null	61	CSPG5	42
Q9Y625;00814:null	81	GPC6	62
P13611;00814:null	66	VCAN	150
Q6UVK1;00814:null	61	CSPG4	42
O00468;00814:null	81	AGRN	85
Q8N158;00814:null	81	GPC2	62
P49840;00046:21	5	GSK3A	5
P49841;00046:9	5	GSK3B	137
Q00987;00046:166,00046:188	35	MDM2	88
P49815;00046:939,00047:1462	12	TSC2	34
O15111;00047:23	4	CHUK	91
P38936;00047:145	5	CDKN1A	85
P46527;00047:157	5	CDKN1B	72
P55211;00046:196	4	CASP9	22
Q9UHC7;00046:109	5	MKRN1	257
A8MYZ6;00046:184,00047:26	7	FOXO6	12
P98177;00046:197,00046:262,00047:32	10	FOXO4	39
O43524;00046:253,00046:315,00047:32	12	FOXO3	59
Q12778;00046:256,00046:319,00047:24	13	FOXO1	59
Q9UBS0;00046:15,00046:356	4	RPS6KB2	3
P22736;00046:351	4	NR4A1	55
P40763;00046:727	3	STAT3	210
O75582;00046:212,00046:360,00046:376,00047:581	7	RPS6KA5	22
P19419;00046:324,00046:383,00046:389,00046:422,00047:336	8	ELK1	7
Q13164;00047:219,00048:221	9	MAPK7	32
Q15349;00046:218,00046:360,00046:377,00046:730,00047:356,00047:570	8	RPS6KA2	20
Q15418;00046:221,00046:363,00046:380,00046:732,00047:359,00047:573	16	RPS6KA1	20
P51812;00046:227,00046:369,00046:386,00046:715,00047:231,00047:365	8	RPS6KA3	20
Q06413;00046:396	3	MEF2C	16
Q02078;00046:408	3	MEF2A	14
Q13477-1;	5	MADCAM1	5
P28906-1;	3	CD34	3
P25942-1;	67	CD40	63
Q15067-1;	14	ACOX1	60
Q9Y243;00047:305	5	AKT3	55
P31749;00047:308	5	AKT1	81
P31751;00047:309	5	AKT2	65
P18846;00046:63	8	ATF1	7
P49137;00046:272,00047:222	1	MAPKAPK2	15
Q15797;00046:463,00046:465	19	SMAD1	25
Q99717;00046:463,00046:465	16	SMAD5	13
O15198;00046:465,00046:467	16	SMAD9	13
P36894;00046:215,00046:216,00046:218,00046:220	18	BMPR1A	13
O00238;00046:null	18	BMPR1B	13
Q9UM73;00048:1096,00048:1278,00048:1282,00048:1283,00048:1358,00048:1507,00048:1604	36	ALK	34
P23471;00814:637,00814:997,00814:1549,00814:1551	3	PTPRZ1	4
P29353-3;	55	SHC1	269
P29353-2;	57	SHC1	269
P29353-3;00048:194,00048:195,00048:272	74	SHC1	269
P52333;00048:980	4	JAK3	57
P04628;00160:null,01381:224	80	WNT1	63
Q9H1J5;00160:null,01381:186	75	WNT8A	61
P56704;00160:null,01381:209	92	WNT3A	71
Q93098;00160:null,01381:186	75	WNT8B	61
O14904;00160:null,01381:221	45	WNT9A	34
P56705;00160:null,01381:212	52	WNT4	37
P41221;00160:null,01381:244	214	WNT5A	192
Q92997;00696:null	56	DVL3	58
O14641;00696:null	190	DVL2	188
O14640;00696:null	50	DVL1	59
Q9Y2T1;00752:null,01148:null	10	AXIN2	15
O15169;00752:null,01148:null	10	AXIN1	92
O15169;00752:null	9	AXIN1	92
Q9Y2T1;00752:null	9	AXIN2	15
P56703;00160:null,01381:212	41	WNT3	32
O14640;00046:null	18	DVL1	59
Q99877;01148:121	45	H2BC15	369
Q99880;01148:121	45	H2BC13	369
P23527;01148:121	45	H2BC17	369
P57053;01148:121	45	H2BC12L	329
P62807;01148:121	45	H2BC4	369
Q8N257;01148:121	45	H2BC26	358
P58876;01148:121	45	H2BC5	369
Q99879;01148:121	45	H2BC14	369
Q93079;01148:121	45	H2BC9	369
P33778;01148:121	45	H2BC3	369
P06899;01148:121	45	H2BC11	369
Q16778;01148:121	45	H2BC21	358
O60814;01148:121	45	H2BC12	369
Q96A08;01148:122	45	H2BC1	369
Q71DI3;00083:5	161	H3C15	342
P84243;00083:5	156	H3-3A	230
P68431;00083:5	164	H3C1	347
Q16695;00083:5	84	H3-4	141
P62805;00064:null	58	H4C1	405
Q03001-3;	7	DST	116
Q99983;00831:null	26	OMD	26
P16112;00831:null	26	ACAN	53
P20774;00831:null	26	OGN	26
O60938;00831:null	26	KERA	26
Q06828;00831:null	33	FMOD	32
P51884;00831:null	26	LUM	34
P51888;00831:null	26	PRELP	26
P15586;00835:91	0	GNS	219
Q7L1S5-2;	7	CHST9	7
P21802-17;	3	FGFR2	110
P21802-17;00048:467,00048:587,00048:589,00048:657,00048:658,00048:734	35	FGFR2	110
P21802;00048:null	37	FGFR2	110
Q04759;00048:90	114	PRKCQ	133
Q04759;00046:676,00046:695,00047:538,00048:90	4	PRKCQ	133
P06239;00048:394	52	LCK	187
Q9BXL7;00046:559	18	CARD11	14
O43318;00696:null	7	MAP3K7	52
Q9Y6K9;01148:321,01148:325,01148:326,01148:null	34	IKBKG	85
P0CG47;01148:48	16	UBB	1075
P0CG48;01148:48	16	UBC	1075
P62987;01148:48	16	UBA52	1236
P62979;01148:48	16	RPS27A	1259
P0CG47;01148:124	16	UBB	1075
P0CG48;01148:124	16	UBC	1075
P0CG47;01148:200	16	UBB	1075
P0CG48;01148:200	16	UBC	1075
P0CG48;01148:276	16	UBC	1075
P0CG48;01148:352	16	UBC	1075
P0CG48;01148:428	16	UBC	1075
P0CG48;01148:504	16	UBC	1075
P0CG48;01148:580	16	UBC	1075
P0CG48;01148:656	16	UBC	1075
P20963-1;00048:72,00048:83,00048:111,00048:123,00048:142,00048:153	168	CD247	175
P04234;00048:149,00048:160	42	CD3D	174
P09693;00048:160,00048:171	175	CD3G	285
P07766;00048:188,00048:199	42	CD3E	53
P06239;00048:505	28	LCK	187
P43403;00048:493	30	ZAP70	61
P43403;00048:315,00048:493	29	ZAP70	61
O43561;00048:156,00048:161,00048:200,00048:220,00048:255	33	LAT	135
P19174;00048:771,00048:783,00048:1253	35	PLCG1	238
P16885;00048:753,00048:759,00048:1217	109	PLCG2	154
Q12968;00046:168,00046:169,00046:171,00046:172,00046:174,00046:236,00046:240,00046:244,00046:265,00046:288,00046:296,00046:300,00046:344	9	NFATC3	8
Q13469;00046:171,00046:172,00046:174,00046:175,00046:177,00046:213,00046:217,00046:221,00046:243,00046:268,00046:274,00046:276,00046:280,00046:326	9	NFATC2	12
O95644;00046:175,00046:176,00046:178,00046:179,00046:181,00046:233,00046:237,00046:241,00046:257,00046:278,00046:286,00046:290	9	NFATC1	8
Q13469;00046:243	11	NFATC2	12
O95644;00046:257	11	NFATC1	8
Q12968;00046:265	11	NFATC3	8
Q9H4B6;00696:null	10	SAV1	7
Q13043;00047:183	8	STK4	6
Q7L9L4;00047:12,00047:35	13	MOB1B	8
Q9H8S9;00047:12,00047:35	13	MOB1A	8
Q9NRM7;00046:872,00047:1041	10	LATS2	10
O95835;00046:909,00047:1079	10	LATS1	10
P46937;00046:127	9	YAP1	35
Q4VCS5-1;	6	AMOT	4
Q13188;00047:180	8	STK3	6
P46937;00046:61,00046:109,00046:127,00046:164,00046:397	6	YAP1	35
Q9GZV5;00046:89	10	WWTR1	31
P12318;00048:288,00048:304	136	FCGR2A	190
P43405;00048:131,00048:323,00048:348,00048:352,00048:525,00048:526	160	SYK	193
Q13153;00046:144,00047:423	65	PAK1	252
P53667;00047:508	23	LIMK1	21
Q9Y6W5;00048:150	39	WASF2	103
Q92558;00048:151	39	WASF1	102
Q9UPY6;00048:151	39	WASF3	95
O00401;00048:256	39	WASL	266
P42768;00048:291	39	WAS	127
Q9UPY6;00046:null,00047:null,00048:151	37	WASF3	95
Q92558;00046:null,00047:null,00048:151	37	WASF1	102
Q8IZP0;00046:183,00046:216,00046:225,00046:392,00046:410	37	ABI1	103
Q9NYB9;00046:183,00046:216,00046:227,00046:416	37	ABI2	103
Q9Y6W5;00046:343,00047:346,00048:150	37	WASF2	103
P53667;00046:null,00047:508	5	LIMK1	21
P23528;00046:3	4	CFL1	6
Q13950-1;	64	RUNX2	71
Q13950-2;	65	RUNX2	71
P29474;00068:2,00115:15,00115:26	11	NOS3	10
P29474;00068:2	3	NOS3	10
P01009;00831:null	73	SERPINA1	334
Q9UBR2;00831:null	73	CTSZ	252
P53634;00831:null	73	CTSC	155
O15498;00115:194	176	YKT6	160
P15328;00105:201	139	FOLR1	123
P13987;00092:102	139	CD59	242
O94855;00696:null	62	SEC24D	88
O95486;00696:null	62	SEC24A	85
O95487;00696:null	62	SEC24B	85
P53992;00696:null	62	SEC24C	91
Q15436;00046:738,00047:744	62	SEC23A	87
P10515;00127:132,00127:259	23	DLAT	22
Q15067-2;	0	ACOX1	60
P63241;01880:50	5	EIF5A	3
Q9GZV4;01880:50	5	EIF5A2	3
P63241;00125:50	3	EIF5A	3
Q9GZV4;00125:50	3	EIF5A2	3
P51617;00046:null,00047:null	14	IRAK1	61
P51617-1;00046:null,00047:null	10	IRAK1	61
P20711;00128:303	0	DDC	0
P30613-2;	2	PKLR	3
P41235-7;	1	HNF4A	53
P41235-5;	1	HNF4A	53
P41235-6;	1	HNF4A	53
O00482-1;	86	NR5A2	87
P16284;00048:663,00048:686	20	PECAM1	106
Q02763;00046:1119,00048:816,00048:992,00048:1102,00048:1108,00048:1113	17	TEK	17
Q13177;00047:402	3	PAK2	248
Q13177;00047:402,01148:null	5	PAK2	248
Q13177;00046:19,00046:20,00046:55,00046:192,00046:197	2	PAK2	248
Q969H0-1;	57	FBXW7	366
Q969H0-4;	10	FBXW7	366
P46531;00046:null	22	NOTCH1	103
Q04726-3;	4	TLE3	25
P68431;00083:28	104	H3C1	347
Q71DI3;00083:28	101	H3C15	342
P84243;00083:28	97	H3-3A	230
Q00610-1;	61	CLTC	270
P09496-1;	61	CLTA	195
P18283;00031:40	0	GPX2	0
P07203;00031:49	0	GPX1	0
P36969;00031:73	0	GPX4	0
P09917;00046:272	4	ALOX5	150
P35354;00369:516	1	PTGS2	1
P15336;00047:69,00047:71	70	ATF2	53
Q9UBK2;00046:266,00047:263,00047:299	16	PPARGC1A	91
Q9UBK2;00046:539,00047:178	19	PPARGC1A	91
Q06547-4;	17	GABPB1	13
Q06547-1;	17	GABPB1	13
Q06547-3;	17	GABPB1	13
Q06547-2;	17	GABPB1	13
P00367;00752:null	3	GLUD1	6
P49448;00752:null	3	GLUD2	6
P04179;00064:122	5	SOD2	10
Q9NR19;00064:418	5	ACSS2	5
P48735;00064:null	5	IDH2	5
P00367;00064:null	5	GLUD1	6
P49448;00064:null	5	GLUD2	6
P99999;00064:null	1	CYCS	55
Q99653;00696:null	6	CHP1	6
P23219;00369:529	1	PTGS1	0
P00738;00034:52,00034:111,00034:149	4	HP	85
P00738;00034:266,00034:309,00034:351	4	HP	85
P02760;00687:54	89	AMBP	81
P36897;00046:165,00046:187,00046:189,00046:191,00047:185,00047:186	32	TGFBR1	31
O95405-1;	13	ZFYVE9	10
Q15843;00211:76	137	NEDD8	224
P61081;00058:1,00211:111	153	UBE2M	308
P61081;00058:1	128	UBE2M	308
P37173;01150:556,01150:567	4	TGFBR2	32
Q9NPB6;00046:345	16	PARD6A	167
Q15796;00046:465,00046:467,00047:220	18	SMAD2	93
P84022;00046:423,00046:425,00047:179	18	SMAD3	109
P84022;00046:423,00046:425,00047:179,01148:null	8	SMAD3	109
Q15796;00046:465,00046:467,00047:220,01148:null	8	SMAD2	93
Q13485;00752:null	5	SMAD4	83
P84022;00046:423,00046:425,00300:50,00300:52	5	SMAD3	109
Q13485;01148:null	9	SMAD4	83
P84022;00046:208	4	SMAD3	109
Q15796;00046:250	4	SMAD2	93
P67809;00046:32,00046:36	3	YBX1	215
P04000;01999:null	4	OPN1LW	26
P03999;01999:null	4	OPN1SW	26
P04001;01999:null	4	OPN1MW	26
P04000;00317:null	6	OPN1LW	26
P04001;00317:null	6	OPN1MW	26
P03999;00317:null	6	OPN1SW	26
Q9UPP1-2;	40	PHF8	32
Q9UPP1-3;	40	PHF8	32
Q9UPP1-1;	40	PHF8	32
P84243;00084:5	88	H3-3A	230
P68431;00084:5	97	H3C1	347
Q71DI3;00084:5	97	H3C15	342
Q16695;00084:5	53	H3-4	141
P62805;00085:21	54	H4C1	405
Q9UPP1-2;00046:33,00046:84	40	PHF8	32
Q9UPP1-1;00046:69,00046:120	40	PHF8	32
Q9UPP1-3;00046:69,00046:120	40	PHF8	32
Q86XI2;00046:null	41	NCAPG2	39
Q6IBW4;00046:null	41	NCAPH2	39
P42695;00046:1419,00047:1415	41	NCAPD3	39
P42695;00047:1415	44	NCAPD3	39
Q9BW91-1;	0	NUDT9	0
P36639-4;	0	NUDT1	0
P36639-2;	0	NUDT1	0
P36639-1;	0	NUDT1	0
P36639-3;	0	NUDT1	0
Q6ZVK8-1;	0	NUDT18	0
P08069;00048:1161,00048:1165,00048:1166	18	IGF1R	9
O75339;00812:null	4	CILP	3
Q96I15;00128:259	0	SCLY	0
P00390-2;	2	GSR	1
Q9HD40;00128:284	0	SEPSECS	0
O43914;00048:91,00048:102	31	TYROBP	110
O43561-2;	1	LAT	135
O43561-2;00048:127,00048:132,00048:171,00048:191,00048:226	135	LAT	135
Q06187;00048:223,00048:551	102	BTK	165
P16885;00048:753,00048:759,00048:1197,00048:1217	117	PLCG2	154
O14654;00048:null	9	IRS4	5
P35568;00048:612,00048:662,00048:732,00048:896,00048:941,00048:1179	9	IRS1	110
P29353-1;	12	SHC1	269
Q16518;00069:112	0	RPE65	0
P08100;01999:296	2	RHO	51
P08100;00129:296	8	RHO	51
P07948;00048:397	117	LYN	212
Q96GX5;00047:194,00047:207,00047:741	5	MASTL	4
P56211;00046:62	8	ARPP19	7
O43768;00046:67	8	ENSA	7
O60216;00046:454	107	RAD21	177
Q96FF9;00046:21,00046:75,00047:159	109	CDCA5	106
Q9UQE7;00064:105,00064:106	112	SMC3	177
Q9BY41-1;	10	HDAC8	53
P11488;00503:2	15	GNAT1	36
P11488;00504:2	15	GNAT1	36
P63211;00111:null	11	GNGT1	467
P11488;00068:2	17	GNAT1	36
P11488;00908:2	15	GNAT1	36
P08100;00046:334,00046:338,00046:343,00317:296	14	RHO	51
Q8N3U4;00696:null	106	STAG2	177
Q9BPX3;00047:308,00047:332	10	NCAPG	10
Q15021;00047:1339,00047:1384,00047:1389	10	NCAPD2	10
Q15003;00047:null	10	NCAPH	10
Q9NTJ3;00046:null	11	SMC4	46
Q9BPX3;00046:null	11	NCAPG	10
Q15021;00046:null	11	NCAPD2	10
Q15003;00046:570	11	NCAPH	10
P32298-1;	1	GRK4	1
Q15835;00111:560	2	GRK1	2
O75916-3;	10	RGS9	39
O14775-1;	12	GNB5	483
P08100;00046:334,00046:338,00046:343	3	RHO	51
P0DP23;00083:116	2	CALM1	174
O75916-3;00046:475	5	RGS9	39
P45984;00047:183,00048:185	9	MAPK9	6
P53779;00047:221,00048:223	9	MAPK10	6
P05412;00046:63,00046:73	48	JUN	73
P45985;00046:257,00047:261	23	MAP2K4	21
O14733;00046:271,00047:275	20	MAP2K7	18
P01100;00046:362,00046:374,00047:325,00047:331	10	FOS	64
Q96GD3-2;	68	SCMH1	64
P10599;00034:32	18	TXN	18
P46734;00046:218,00047:222	23	MAP2K3	20
P35226;00046:null	42	BMI1	67
Q8IW41;00047:182	17	MAPKAPK5	20
P04637;00046:37	4	TP53	283
P04637;01148:null	20	TP53	283
P84243;00084:10	71	H3-3A	230
Q71DI3;00084:10	78	H3C15	342
P68431;00084:10	78	H3C1	347
P17676;00046:321,00047:235	9	CEBPB	26
P17676;00047:235	4	CEBPB	26
P01583;00087:82,00087:83	26	IL1A	22
P04637;00046:15	59	TP53	283
P14921;00047:38	4	ETS1	3
P15036;00047:72	5	ETS2	5
P50548;00047:526	3	ERF	3
Q13315;00064:3016	6	ATM	193
Q13315;00046:1981,00064:3016	170	ATM	193
Q96CV9;00046:177	4	OPTN	22
Q14203-2;	118	DCTN1	262
O14965;00047:288	76	AURKA	107
Q96IF1;00046:null	71	AJUBA	196
Q6PGQ7;00046:252	76	BORA	80
Q6PGQ7;00046:252,00046:497,00047:501	10	BORA	80
O14974;00046:473	3	PPP1R12A	17
O60237-4;	3	PPP1R12B	17
O60674;00048:119,00048:221,00048:372,00048:373,00048:570,00048:637,00048:813,00048:868,00048:966,00048:972,00048:1007,00048:1008	55	JAK2	175
P48357-1;	5	LEPR	10
P48357-1;00048:986,00048:1079,00048:1141	17	LEPR	10
P01308;00034:31,00034:43,00034:95	82	INS	130
P07237;00034:53	6	P4HB	166
P01308;00034:31,00034:43	51	INS	130
P01308;00034:95,00034:96,00034:109	52	INS	130
P37088;01148:null	20	SCNN1A	18
P51170;01148:null	20	SCNN1G	18
Q9H313-3;	0	TTYH1	0
Q9GZY6;00048:40,00048:58,00048:84,00048:95,00048:110,00048:118,00048:119,00048:136,00048:193,00048:233	99	LAT2	90
Q9UQC2;00048:452,00048:476,00048:584	98	GAB2	214
Q13177;00046:141,00047:402	65	PAK2	248
Q13233;00047:1400,00047:1412	5	MAP3K1	16
Q08881;00048:512	112	ITK	95
P42680;00048:519	112	TEC	100
Q06187;00048:551	120	BTK	165
P42681;00048:420	112	TXK	95
P42681;00048:91,00048:420	20	TXK	95
Q08881;00048:180,00048:512	20	ITK	95
P42680;00048:206,00048:519	20	TEC	100
Q04759;00046:676,00046:695,00047:219,00047:538,00048:90	17	PRKCQ	133
Q9BXL7;00046:559,00046:652	2	CARD11	14
Q15406-1;	86	NR6A1	53
Q86Y07-2;	7	VRK2	24
P42167-1;	15	TMPO	190
O75531;00046:4,00047:2,00047:3	7	BANF1	49
Q8TD19;00046:29,00046:750,00046:869,00047:210,00047:333	42	NEK9	37
Q8TD19;00047:333	1	NEK9	37
Q8TD19;00046:29,00046:750,00046:869,00047:333	5	NEK9	37
Q8TDX7;00046:195	40	NEK7	33
Q9HC98;00046:206	40	NEK6	33
P02545-1;	7	LMNA	122
Q14739;00046:71,00046:86	5	LBR	37
Q86XL3;00064:302	1	ANKLE2	21
P04114;00028:680,00028:883,00028:2665,00028:2845,00028:4019,00028:4531,00464:583,00465:56,00465:144,00465:276,00465:1020,00465:3295,00465:3923,00465:3926,00465:4380,00465:4451,00478:65,00478:145,0...	17	APOB	276
Q8WTV0-2;	5	SCARB1	3
P04114;00064:null	16	APOB	276
P21757;00034:375,00034:388,00034:419	45	MSR1	10
Q9UEW3;00034:447,00034:460,00034:488	1	MARCO	1
P63165;00211:97	167	SUMO1	164
Q9UBT2;00211:173	9	UBA2	6
P55854;00211:92	61	SUMO3	64
P38398;01149:null	6	BRCA1	190
P38398;01149:109	5	BRCA1	190
P23497;01149:297	38	SP100	34
P29590;01149:65,01149:160,01149:490	41	PML	107
O60216;01149:null	15	RAD21	177
Q8N3U4;01149:null	15	STAG2	177
P09874;01149:203,01149:486	6	PARP1	71
P27694;01149:449,01149:577	4	RPA1	219
Q13569;01149:330	5	TDG	5
Q8IYW5;01149:null	4	RNF168	54
O95714;01149:null	4	HERC2	300
Q14191;01149:356,01149:496,01149:898	4	WRN	82
O75928-1;	7	PIAS2	11
Q13426;01149:210	5	XRCC4	12
P43351;01149:411,01149:412,01149:414	3	RAD52	42
P54132;01149:317,01149:331,01149:344,01149:347	4	BLM	106
P41208;01149:null	15	CETN2	183
Q01831;01149:655	3	XPC	58
Q14676;01149:1840	5	MDC1	99
Q92985;00046:477,00046:479	78	IRF7	77
P35222;00046:552	5	CTNNB1	176
Q9UJV9;01148:9	7	DDX41	147
Q9UJV9;01148:115	7	DDX41	147
Q9UHD2;00046:172,01148:670	10	TBK1	58
P62805;00064:17	126	H4C1	405
Q96A08;00064:17	114	H2BC1	369
Q71DI3;00064:19	114	H3C15	342
Q5QNW6;00064:21	114	H2BC18	83
P06899;00064:21	114	H2BC11	369
Q99880;00064:21	114	H2BC13	369
P58876;00064:21	114	H2BC5	369
P62807;00064:21	114	H2BC4	369
P23527;00064:21	114	H2BC17	369
Q93079;00064:21	114	H2BC9	369
Q99877;00064:21	114	H2BC15	369
Q99879;00064:21	114	H2BC14	369
P33778;00064:21	114	H2BC3	369
O60814;00064:21	114	H2BC12	369
Q16778;00064:21	114	H2BC21	358
Q8N257;00064:21	114	H2BC26	358
Q96A08;00064:22	114	H2BC1	369
P68431;00064:24	114	H3C1	347
Q71DI3;00064:24	114	H3C15	342
Q99878;00064:null	130	H2AC14	340
P20671;00064:null	130	H2AC7	340
Q96QV6;00064:null	130	H2AC1	127
P0C0S8;00064:null	130	H2AC11	118
Q93077;00064:null	130	H2AC6	341
P04908;00064:null	130	H2AC4	340
Q96KK5;00064:null	130	H2AC12	127
Q7L7L0;00064:null	130	H2AC25	118
Q16777;00064:null	130	H2AC20	340
Q8IUE6;00064:null	130	H2AC21	118
Q6FI13;00064:null	130	H2AC18	340
P68431;00064:5	114	H3C1	347
Q71DI3;00064:5	114	H3C15	342
P62805;00064:6	123	H4C1	405
Q5QNW6;00064:6	114	H2BC18	83
P06899;00064:6	114	H2BC11	369
Q99880;00064:6	114	H2BC13	369
P58876;00064:6	114	H2BC5	369
P62807;00064:6	114	H2BC4	369
P23527;00064:6	114	H2BC17	369
Q93079;00064:6	114	H2BC9	369
Q99877;00064:6	114	H2BC15	369
Q99879;00064:6	114	H2BC14	369
P33778;00064:6	114	H2BC3	369
O60814;00064:6	114	H2BC12	369
Q16778;00064:6	114	H2BC21	358
Q8N257;00064:6	114	H2BC26	358
Q96A08;00064:7	114	H2BC1	369
P62805;00064:9	130	H4C1	405
Q5QNW6;00064:13	115	H2BC18	83
P06899;00064:13	115	H2BC11	369
Q99880;00064:13	115	H2BC13	369
P58876;00064:13	115	H2BC5	369
P62807;00064:13	115	H2BC4	369
P23527;00064:13	115	H2BC17	369
Q93079;00064:13	115	H2BC9	369
Q99877;00064:13	115	H2BC15	369
Q99879;00064:13	115	H2BC14	369
P33778;00064:13	115	H2BC3	369
O60814;00064:13	115	H2BC12	369
Q16778;00064:13	115	H2BC21	358
Q8N257;00064:13	115	H2BC26	358
Q96A08;00064:14	115	H2BC1	369
P68431;00064:15	156	H3C1	347
Q71DI3;00064:15	156	H3C15	342
P68431;00064:16	114	H3C1	347
Q5QNW6;00064:16	114	H2BC18	83
P06899;00064:16	114	H2BC11	369
Q99880;00064:16	114	H2BC13	369
P58876;00064:16	114	H2BC5	369
P62807;00064:16	114	H2BC4	369
P23527;00064:16	114	H2BC17	369
Q93079;00064:16	114	H2BC9	369
Q99877;00064:16	114	H2BC15	369
Q99879;00064:16	114	H2BC14	369
P33778;00064:16	114	H2BC3	369
O60814;00064:16	114	H2BC12	369
Q16778;00064:16	114	H2BC21	358
Q8N257;00064:16	114	H2BC26	358
Q71DI3;00083:10	45	H3C15	342
P68431;00083:10	48	H3C1	347
P68431;00085:37	11	H3C1	347
Q71DI3;00085:37	11	H3C15	342
P68431;00085:5	23	H3C1	347
Q71DI3;00085:5	23	H3C15	342
P68431;00077:3	8	H3C1	347
Q71DI3;00077:3	8	H3C15	342
Q71DI3;00078:3	19	H3C15	342
P68431;00078:3	19	H3C1	347
Q71DI3;00085:10	25	H3C15	342
P68431;00085:10	25	H3C1	347
Q71DI3;00084:37	8	H3C15	342
P68431;00084:37	8	H3C1	347
Q71DI3;00083:37	3	H3C15	342
P68431;00083:37	3	H3C1	347
P68431;00085:28	16	H3C1	347
Q71DI3;00085:28	16	H3C15	342
Q71DI3;00085:80	5	H3C15	342
P68431;00085:80	5	H3C1	347
P68431;00084:80	5	H3C1	347
Q71DI3;00084:80	5	H3C15	342
P68431;00083:80	3	H3C1	347
Q71DI3;00083:80	3	H3C15	342
Q71DI3;00084:28	10	H3C15	342
P68431;00084:28	10	H3C1	347
P62805;00084:21	94	H4C1	405
P62805;00083:21	4	H4C1	405
Q04206;00085:310	4	RELA	100
Q71DI3;00076:3	10	H3C15	342
P68431;00076:3	10	H3C1	347
P62805;00078:4	26	H4C1	405
P62805;00076:4	23	H4C1	405
P68431;00064:null,00083:5	10	H3C1	347
P68431;00064:null,00083:10	10	H3C1	347
P68431;00064:null,00083:28	10	H3C1	347
Q16778;00064:null	16	H2BC21	358
Q5QNW6;00064:null	16	H2BC18	83
Q99877;00064:null	16	H2BC15	369
P06899;00064:null	16	H2BC11	369
P33778;00064:null	16	H2BC3	369
Q93079;00064:null	16	H2BC9	369
O60814;00064:null	16	H2BC12	369
P62807;00064:null	16	H2BC4	369
Q96A08;00064:null	16	H2BC1	369
Q99879;00064:null	16	H2BC14	369
Q99880;00064:null	16	H2BC13	369
P58876;00064:null	16	H2BC5	369
P23527;00064:null	16	H2BC17	369
Q8N257;00064:null	16	H2BC26	358
P62805;00064:6,00064:13	3	H4C1	405
Q6FI13;00064:6	29	H2AC18	340
Q16777;00064:6	29	H2AC20	340
Q8IUE6;00064:6	29	H2AC21	118
P20671;00064:6	29	H2AC7	340
Q99878;00064:6	29	H2AC14	340
Q96KK5;00064:6	29	H2AC12	127
P0C0S8;00064:6	29	H2AC11	118
P04908;00064:6	29	H2AC4	340
Q96QV6;00064:6	29	H2AC1	127
Q93077;00064:6	29	H2AC6	341
Q7L7L0;00064:6	29	H2AC25	118
P62805;00064:13	29	H4C1	405
Q9BQA1;00047:5	38	WDR77	48
O14744;00048:297,00048:304,00048:307	3	PRMT5	53
P68431;00078:9	30	H3C1	347
Q71DI3;00078:9	30	H3C15	342
P0C0S8;00078:4	33	H2AC11	118
Q96KK5;00078:4	33	H2AC12	127
P20671;00078:4	33	H2AC7	340
Q96QV6;00078:4	33	H2AC1	127
P04908;00078:4	33	H2AC4	340
Q99878;00078:4	33	H2AC14	340
Q93077;00078:4	33	H2AC6	341
Q8IUE6;00078:4	33	H2AC21	118
Q6FI13;00078:4	33	H2AC18	340
Q16777;00078:4	33	H2AC20	340
Q7L7L0;00078:4	33	H2AC25	118
P20671;00077:4	23	H2AC7	340
Q99878;00077:4	23	H2AC14	340
Q96KK5;00077:4	23	H2AC12	127
Q96QV6;00077:4	23	H2AC1	127
P0C0S8;00077:4	23	H2AC11	118
Q93077;00077:4	23	H2AC6	341
P04908;00077:4	23	H2AC4	340
Q16777;00077:4	23	H2AC20	340
Q8IUE6;00077:4	23	H2AC21	118
Q6FI13;00077:4	23	H2AC18	340
Q7L7L0;00077:4	23	H2AC25	118
P68431;00078:18	13	H3C1	347
Q71DI3;00078:18	13	H3C15	342
P68431;00077:18	5	H3C1	347
Q71DI3;00077:18	5	H3C15	342
Q7L7L0;00078:12	33	H2AC25	118
Q6FI13;00078:12	33	H2AC18	340
Q8IUE6;00078:12	33	H2AC21	118
Q16777;00078:12	33	H2AC20	340
Q99878;00078:12	33	H2AC14	340
P20671;00078:12	33	H2AC7	340
Q96QV6;00078:12	33	H2AC1	127
P04908;00078:12	33	H2AC4	340
P0C0S8;00078:12	33	H2AC11	118
Q93077;00078:12	33	H2AC6	341
Q96KK5;00078:12	33	H2AC12	127
Q96KK5;00077:12	23	H2AC12	127
Q93077;00077:12	23	H2AC6	341
P20671;00077:12	23	H2AC7	340
P0C0S8;00077:12	23	H2AC11	118
P04908;00077:12	23	H2AC4	340
Q96QV6;00077:12	23	H2AC1	127
Q99878;00077:12	23	H2AC14	340
Q7L7L0;00077:12	23	H2AC25	118
Q8IUE6;00077:12	23	H2AC21	118
Q16777;00077:12	23	H2AC20	340
Q6FI13;00077:12	23	H2AC18	340
P04908;00076:4	15	H2AC4	340
Q16777;00076:4	15	H2AC20	340
Q96KK5;00076:4	15	H2AC12	127
Q99878;00076:4	15	H2AC14	340
P20671;00076:4	15	H2AC7	340
Q6FI13;00076:4	15	H2AC18	340
P0C5Y9;00076:4	15	H2AB1	277
Q96QV6;00076:4	15	H2AC1	127
Q93077;00076:4	15	H2AC6	341
P16104;00076:4	15	H2AFX	333
P68431;00078:27	13	H3C1	347
Q71DI3;00078:27	13	H3C15	342
Q71DI3;00077:27	5	H3C15	342
P68431;00077:27	5	H3C1	347
Q7L7L0;00078:30	33	H2AC25	118
Q96KK5;00078:30	33	H2AC12	127
Q93077;00078:30	33	H2AC6	341
Q96QV6;00078:30	33	H2AC1	127
P20671;00078:30	33	H2AC7	340
Q99878;00078:30	33	H2AC14	340
P0C0S8;00078:30	33	H2AC11	118
P04908;00078:30	33	H2AC4	340
Q16777;00078:30	33	H2AC20	340
Q8IUE6;00078:30	33	H2AC21	118
Q6FI13;00078:30	33	H2AC18	340
P20671;00077:30	23	H2AC7	340
P04908;00077:30	23	H2AC4	340
Q96QV6;00077:30	23	H2AC1	127
Q99878;00077:30	23	H2AC14	340
P0C0S8;00077:30	23	H2AC11	118
Q96KK5;00077:30	23	H2AC12	127
Q93077;00077:30	23	H2AC6	341
Q7L7L0;00077:30	23	H2AC25	118
Q6FI13;00077:30	23	H2AC18	340
Q8IUE6;00077:30	23	H2AC21	118
Q16777;00077:30	23	H2AC20	340
P68431;00076:9	6	H3C1	347
Q71DI3;00076:9	6	H3C15	342
P62805;00077:4	3	H4C1	405
P15880;00077:null	2	RPS2	253
P04637;01149:386	6	TP53	283
Q12888;01149:null	4	TP53BP1	52
O75030;01149:289,01149:423	4	MITF	3
P05549-1;	2	TFAP2A	29
P05549-1;01149:10	3	TFAP2A	29
Q92481;01149:21	3	TFAP2B	17
Q92754;01149:10	3	TFAP2C	24
Q02447;01149:551	5	SP3	4
Q13330;01149:509	7	MTA1	73
P58012;01149:25,01149:114,01149:150	4	FOXL2	3
Q14526;01149:333	5	HIC1	4
Q00987;01149:182	41	MDM2	88
P40337;01149:159,01149:171,01149:196	4	VHL	357
P56706;00160:null	38	WNT7B	31
P41221;00160:null	38	WNT5A	192
P56705;00160:null	38	WNT4	37
O00755;00160:null	38	WNT7A	31
P04628;00160:null	38	WNT1	63
P56704;00160:null	38	WNT3A	71
Q9Y6F9;00160:null	38	WNT6	31
Q9H1J7;00160:null	38	WNT5B	28
P56703;00160:null	38	WNT3	32
O96014;00160:null	38	WNT11	53
O00744;00160:null	38	WNT10B	32
Q93097;00160:null	38	WNT2B	31
Q9GZT5;00160:null	38	WNT10A	31
O14905;00160:null	38	WNT9B	31
O14904;00160:null	38	WNT9A	34
Q9H1J5;00160:null	38	WNT8A	61
P09544;00160:null	38	WNT2	31
Q93098;00160:null	38	WNT8B	61
Q9UBV4;00160:null	38	WNT16	31
Q9H1J7;00160:null,01381:223	48	WNT5B	28
P56706;00160:null,01381:206	40	WNT7B	31
O00755;00160:null,01381:206	40	WNT7A	31
Q9Y6F9;00160:null,01381:228	40	WNT6	31
O14905;00160:null,01381:216	40	WNT9B	31
O96014;00160:null,01381:215	70	WNT11	53
Q93097;00160:null,01381:243	40	WNT2B	31
O00744;00160:null,01381:253	40	WNT10B	32
Q9GZT5;00160:null,01381:268	40	WNT10A	31
P09544;00160:null,01381:212	40	WNT2	31
Q9UBV4;00160:null,01381:227	40	WNT16	31
P68431;00219:3	13	H3C1	347
P68431;00219:9	13	H3C1	347
Q71DI3;00219:9	13	H3C15	342
Q71DI3;00219:18	13	H3C15	342
P68431;00219:18	13	H3C1	347
Q71DI3;00219:27	13	H3C15	342
P68431;00219:27	13	H3C1	347
P42226;00046:407,00048:641	1	STAT6	28
P42226;00046:407	4	STAT6	28
P00441;00034:57	2	SOD1	18
O14618;00034:141	2	CCS	1
P30044-1;	1	PRDX5	2
P00390-1;	0	GSR	1
P30044-2;	1	PRDX5	2
P22352;00031:73	0	GPX3	0
P52948-4;00046:595,00046:606,00047:529,00047:536,00047:653	40	NUP98	243
P52948-3;00046:612,00046:623,00047:546,00047:553,00047:670	40	NUP98	243
P52948-4;00046:591,00046:595,00046:606,00046:822,00047:529,00047:536,00047:653	37	NUP98	243
P52948-3;00046:608,00046:612,00046:623,00046:839,00047:546,00047:553,00047:670	37	NUP98	243
P46976;00166:195	17	GYG1	158
P13807;00046:null	3	GYS1	9
O15488;00166:228	16	GYG2	12
P54840;00046:null	2	GYS2	9
O95278;01148:null	11	EPM2A	10
Q9UQK1;01148:null	11	PPP1R3C	10
O15519-1;	23	CFLAR	21
O15519-1;01148:460,01148:462,01148:473,01148:474	12	CFLAR	21
Q00613;00046:303	2	HSF1	47
Q00613;00034:36,00034:103,00064:80	12	HSF1	47
Q00613;00034:36,00034:103	23	HSF1	47
Q8N163;00047:454	11	CCAR2	10
Q00613;00046:307	3	HSF1	47
Q00613;00046:121	2	HSF1	47
Q00613;00046:303,00046:307	1	HSF1	47
Q00613;00034:36,00034:103,00046:230	15	HSF1	47
Q00613;00034:36,00034:103,00046:326	15	HSF1	47
Q8NHY2;00046:387	7	RFWD2	55
P11926;00128:69	5	ODC1	5
P52569-1;	0	SLC7A2	0
P52569-2;	0	SLC7A2	0
Q05397;00048:397	61	PTK2	95
Q05397;00048:397,00048:407,00048:576,00048:577,00048:861,00048:925	33	PTK2	95
P43405;00048:null	58	SYK	193
P05106;00047:779	4	ITGB3	117
P29353;00048:427	22	SHC1	269
P56945;00048:null	15	BCAR1	30
Q13324-1;	3	CRHR2	114
O43323;00069:23,00314:198	17	DHH	29
Q15465;00069:24,00314:197	17	SHH	31
Q14623;00069:28,00314:202	17	IHH	31
Q13324-2;	4	CRHR2	114
P15311;00047:567	48	EZR	47
O60500;00048:1158,00048:1176,00048:1193,00048:1217	11	NPHS1	21
P32004;00048:null	2	L1CAM	65
P17677;00115:3,00115:4	1	GAP43	1
P06241;00048:420	25	FYN	308
P06241;00048:531	10	FYN	308
Q9UBU3-1;00295:26	158	GHRL	166
Q9UBU3-1;00390:26	158	GHRL	166
Q13153;00046:144	5	PAK1	252
Q04726;01148:null	12	TLE3	25
Q04725;01148:null	12	TLE2	19
Q04724;01148:null	12	TLE1	19
Q04727;01148:null	12	TLE4	19
Q9Y3M2;00046:20	6	CBY1	5
Q9Y2I6;00696:null	70	NINL	114
Q14980;00047:2055	82	NUMA1	80
P18850;00693:472,00693:584,00693:643	3	ATF6	7
P17861-2;	51	XBP1	51
P05198;00046:52	99	EIF2S1	126
O75460;00046:724	1	ERN1	1
Q9NQ76;00696:null	211	MEPE	106
P05231;00696:null	211	IL6	149
P02671;00696:null	211	FGA	248
Q9NRM1;00696:null	211	ENAM	106
P55268;00696:null	211	LAMB2	130
Q14766;00696:null	211	LTBP1	119
Q15084;00696:null	211	PDIA6	107
P08833;00696:null	211	IGFBP1	112
P00450;00696:null	211	CP	107
Q02818;00696:null	211	NUCB1	106
O15232;00696:null	211	MATN3	110
P22692;00696:null	211	IGFBP4	110
Q99217;00696:null	211	AMELX	106
P02652;00696:null	211	APOA2	143
P05067;00696:null	211	APP	515
Q9BRK3;00696:null	211	MXRA8	106
Q9UM21;00696:null	211	MGAT4A	106
P01210;00696:null	211	PENK	318
P02765;00696:null	211	AHSG	257
Q08431;00696:null	211	MFGE8	106
P14625;00696:null	211	HSP90B1	114
O14672;00696:null	211	ADAM10	253
O76024;00696:null	211	WFS1	107
P13611;00696:null	211	VCAN	150
Q6UX39;00696:null	211	AMTN	106
P02679;00696:null	211	FGG	248
Q13103;00696:null	211	SPP2	119
Q9BTY2;00696:null	211	FUCA2	191
P09382;00696:null	211	LGALS1	106
O95972;00696:null	211	BMP15	106
P02787;00696:null	211	TF	228
P05546;00696:null	211	SERPIND1	117
P02649;00696:null	211	APOE	139
Q6Q788;00696:null	211	APOA5	124
Q16270;00696:null	211	IGFBP7	108
Q06481;00696:null	211	APLP2	120
Q9NP70;00696:null	211	AMBN	106
Q9UK55;00696:null	211	SERPINA10	106
Q15293;00696:null	211	RCN1	106
P24593;00696:null	211	IGFBP5	111
Q8N114;00696:null	211	SHISA5	106
P17936;00696:null	211	IGFBP3	121
P12259;00696:null	211	F5	220
Q13217;00696:null	211	DNAJC3	192
P19823;00696:null	211	ITIH2	106
Q8WXD2;00696:null	211	SCG3	106
Q86UP2;00696:null	211	KTN1	191
Q6PCB0;00696:null	211	VWA1	106
P34741;00696:null	211	SDC2	177
P12644;00696:null	211	BMP4	114
P02771;00696:null	211	AFP	106
Q9H8M9;00696:null	211	EVA1A	106
Q9BU40;00696:null	211	CHRDL1	110
P0C0L4;00696:null	211	C4A	211
O43852;00696:null	211	CALU	106
Q5JRA6;00696:null	211	MIA3	111
Q8N4F0;00696:null	211	BPIFB2	111
P04070;00696:null	211	PROC	126
P04114;00696:null	211	APOB	276
P01008;00696:null	211	SERPINC1	117
P08582;00696:null	211	MELTF	170
P01024;00696:null	211	C3	519
Q14515;00696:null	211	SPARCL1	106
P01009;00696:null	211	SERPINA1	334
P13521;00696:null	211	SCG2	106
P02647;00696:null	211	APOA1	161
P01033;00696:null	211	TIMP1	164
P23327;00696:null	211	HRC	106
Q9GZV9;00696:null	211	FGF23	215
O76061;00696:null	211	STC2	106
Q13421;00696:null	211	MSLN	170
Q12841;00696:null	211	FSTL1	110
P07942;00696:null	211	LAMB1	139
P14314;00696:null	211	PRKCSH	114
P51654;00696:null	211	GPC3	162
O00391;00696:null	211	QSOX1	239
P09603;00696:null	211	CSF1	137
Q24JP5;00696:null	211	TMEM132A	106
P10451;00696:null	211	SPP1	138
O43493;00696:null	211	TGOLN2	276
Q6P988;00696:null	211	NOTUM	110
Q14393;00696:null	211	GAS6	164
O95084;00696:null	211	PRSS23	106
Q9HCE9;00696:null	211	ANO8	106
P01034;00696:null	211	CST3	258
O15240;00696:null	211	VGF	114
O14791;00696:null	211	APOL1	109
P19022;00696:null	211	CDH2	137
P35555;00696:null	211	FBN1	111
O00255;00696:null	211	MEN1	167
P07237;00696:null	211	P4HB	166
Q13316;00696:null	211	DMP1	108
P11047;00696:null	211	LAMC1	139
Q96AD5;00696:null	211	PNPLA2	106
Q14703;00696:null	211	MBTPS1	115
Q07065;00696:null	211	CKAP4	295
P24821;00696:null	211	TNC	122
O95633;00696:null	211	FSTL3	108
O00622;00696:null	211	CYR61	106
P02751;00696:null	211	FN1	262
Q8NBJ4;00696:null	211	GOLM1	106
P01042;00696:null	211	KNG1	485
Q8NBP7;00696:null	211	PCSK9	115
P05060;00696:null	211	CHGB	106
P02768;00696:null	211	ALB	162
P01275;00091:127	121	GCG	249
Q14028-3;	2	CNGB1	21
Q92570-1;	85	NR4A3	54
P08235-1;	85	NR3C2	78
P51843-1;	85	NR0B1	52
Q96RI1-1;	85	NR1H4	57
Q96F24-1;	85	NRBF2	52
O75469-1;	87	NR1I2	54
Q9Y5X4-1;	85	NR2E3	52
Q14994-1;	85	NR1I3	52
P04150-1;	85	NR3C1	84
Q13133-1;	87	NR1H3	97
P04150-4;	85	NR3C1	84
[truncated: 1,459 more rows]

## Sheet: ST 4
Supplementary Table 4: Descriptive summary statistics on the node degree per pathway. Values for each pathway are taken from six networks resulting from combining entity level (genes, proteoforms) and three options to consider small molecule nodes. Degree values are shown in separate columns for the two types of nodes: accessioned entities (AE) and small molecules (SM). Values refer only to pathw…
Small Molecules	Entity Level	Min. AE	Avg. AE	Max. AE	Min. SM	Avg. SM	Max. SM
Not Included	genes	5.07	15.5	24.17	0	0	0
Not Included	proteoforms	4.99	17.35	27.65	0	0	0
Included	genes	5.95	17.31	27.12	7.28	12.33	18.6
Included	proteoforms	5.75	19	30.41	7.81	13.49	20.87
Reaction-Unique Included	genes	6.23	20.17	34.03	3.66	8.67	14.62
Reaction-Unique Included	proteoforms	5.97	21.5	36.86	3.76	9.07	15.78

## Sheet: ST 5
Supplementary Table 5: Descriptive summary statistics on the connected components (CCs) for the interactome networks resulting from combining entity level (genes, proteoforms) and three options to consider small molecule nodes. Largest Connected Component (LCC) and Smallest Connected Component (SCC) sizes are evaluated using the number of nodes. Relative size of the LCC represents the fraction of…
Small Molecules	Entity Level	Number of CCs	Size of LCC	Relative size of LCC	Average size of CCs	Size of SCC	Number of isolated nodes
Not Included	genes	1774	9030	0.82	6.22	1	1665
Not Included	proteoforms	1818	12165	0.85	7.84	1	1696
Included	genes	196	12867	0.98	66.88	1	167
Included	proteoforms	204	16072	0.98	80.01	1	174
Reaction-Unique Included	genes	2474	30392	0.74	16.55	1	1184
Reaction-Unique Included	proteoforms	2509	33355	0.76	17.6	1	1191

## Sheet: ST 6
Supplementary Table 6: Descriptive summary statistics on connected components (CCs) per pathway. Values for each pathway are taken from six alternative networks resulting from combining entity level (genes, proteoforms) and three options to consider small molecule nodes. Values are an average of the values per pathway, relative to the number of participants in the pathway, considering only pathwa…
Small Molecules	Entity Level	Average Relative Size of LCC	Average Relative Size of CCs	Average Relative Size of SCC	Average Relative Number of isolated nodes
Not Included	genes	0.91	0.82	0.77	0.08
Not Included	proteoforms	0.91	0.81	0.75	0.08
Included	genes	0.83	0.72	0.66	0.2
Included	proteoforms	0.83	0.71	0.65	0.19
Reaction-Unique Included	genes	0.83	0.71	0.64	0.09
Reaction-Unique Included	proteoforms	0.83	0.69	0.62	0.09

## Sheet: ST 7
Supplementary Table 7: Descriptive summary statistics on the prevalence of articulation points for the networks resulting from combining entity level (genes, proteoforms) and three options to consider small molecule nodes. Columns show the total number of articulation points in each network, the percentage of nodes in the network that are articulation points, then by node type: accessioned entiti…
Small Molecules	Entity Level	Art. Points	% Art. Points	AE	% AE	SM	% SM
Not Included	genes	271	2.45	271	2.45	0	0
Not Included	proteoforms	356	2.5	356	2.5	0	0
Included	genes	246	1.88	145	1.11	101	0.77
Included	proteoforms	257	1.57	153	0.94	104	0.64
Reaction-Unique Included	genes	2028	4.95	1616	3.95	412	1.01
Reaction-Unique Included	proteoforms	2068	4.68	1656	3.75	412	0.93

## Sheet: ST 8
Supplementary Table 8: Descriptive summary statistics on the prevalence of bridges for the networks resulting from combining entity level (genes, proteoforms) and three options to consider small molecule nodes. Columns show the total number of bridges, the percentage of connections in each network that are bridges, the percentage of connections of a node that are bridges, then by node type: acces…
Small Molecules	Entity Level	Bridges	% Bridges	% Bridges out of AE	% Bridges out of SM
Not Included	genes	511	0.14	5.38	0
Not Included	proteoforms	581	0.1	4.8	0
Included	genes	519	0.11	4.41	3.56
Included	proteoforms	524	0.08	3.48	3.57
Reaction-Unique Included	genes	3474	0.43	5.8	11.06
Reaction-Unique Included	proteoforms	3387	0.32	4.6	10.78

## Sheet: ST 9
Supplementary Table 9: Descriptive summary statistics on the prevalence of articulation points per pathway. Values for each pathway are taken from six networks resulting from combining entity level (genes, proteoforms) and three options to consider small molecule nodes. Values are averaged per pathway, considering only pathways where proteoforms annotated with isoform or post-translational modifi…
Small Molecules	Entity Level	Art. Points	% Art. Points	AE	% AE	SM	% SM
Not Included	genes	0.75	3.09	0.75	3.09	0	0
Not Included	proteoforms	1.01	3.91	1.01	3.91	0	0
Included	genes	0.87	2.9	0.59	2.1	0.28	0.8
Included	proteoforms	0.91	2.65	0.62	1.88	0.29	0.77
Reaction-Unique Included	genes	1.67	3.73	1.45	3.37	0.22	0.36
Reaction-Unique Included	proteoforms	1.71	3.44	1.49	3.09	0.22	0.36

## Sheet: ST 10
Supplementary Table 10: Descriptive summary statistics on the prevalence of bridges per pathway. Values of each pathway are taken from six networks resulting from combining entity level (genes, proteoforms) and three options to consider small molecule nodes. Values are averaged per pathway, considering only pathways where proteoforms annotated with isoform or post-translational modifications part…
Small Molecules	Entity Level	Bridges	% Bridges	% Bridges out of AE	% Bridges out of SM
Not Included	genes	2.02	0.1	10.99	0
Not Included	proteoforms	2.21	0.1	11.06	0
Included	genes	1.43	0.04	6.7	2.7
Included	proteoforms	1.36	0.03	5.44	2.39
Reaction-Unique Included	genes	3.15	0.05	7.82	7.52
Reaction-Unique Included	proteoforms	3.01	0.04	6.39	6.97
